# Supplementary material for: Supramolecular “baking powder”: a hexameric halogen-bonded phosphonium salt cage encapsulates and functionalises small-molecule carbonyl compounds
Source: Chem Sci. 2023 Nov 28;15(1):298–306. doi: 10.1039/d2sc04615f (PMC10732138; doi:10.1039/d2sc04615f)
Supplement: SC-015-D2SC04615F-s002 [file SC-015-D2SC04615F-s002.cif]

# Electronic Supplementary Material (ESI) for Chemical Science.
# This journal is © The Royal Society of Chemistry 2023

####################################################################### 
# 
# This file contains crystal structure data downloaded from the 
# Cambridge Structural Database (CSD) hosted by the Cambridge 
# Crystallographic Data Centre (CCDC).
# 
# Full information about CCDC data access policies and citation 
# guidelines are available at http://www.ccdc.cam.ac.uk/access/V1 
# 
# Audit and citation data items may have been added by the CCDC. 
# Please retain this information to preserve the provenance of 
# this file and to allow appropriate attribution of the data. 
# 
#######################################################################

data_1
_database_code_depnum_ccdc_archive 'CCDC 2095086'
loop_
_audit_author_name
_audit_author_address
'Hatem Titi'
;McGill University
Canada
;
_audit_update_record             
;
2021-11-26 deposited with the CCDC.	2023-11-21 downloaded from the CCDC.
;
# start Validation Reply Form
_vrf_PLAT434_1                   
;
PROBLEM: Short Inter HL..HL Contact Br2C     ..Br22             3.21 Ang.  
RESPONSE: This reflects halogen...halogen interactions.
;
# end Validation Reply Form

_audit_creation_method           SHELXL-2017/1
_shelx_SHELXL_version_number     2017/1
_chemical_name_systematic        '(dibromomethyl)(triphenyl)phosphanium bromide'
_chemical_name_common            ?
_chemical_melting_point          ?
_chemical_formula_moiety         ?
_chemical_formula_sum            'C19 H16 Br3 P'
_chemical_formula_weight         515.02

loop_
_atom_type_symbol
_atom_type_description
_atom_type_scat_dispersion_real
_atom_type_scat_dispersion_imag
_atom_type_scat_source
C C 0.0181 0.0091 'International Tables Vol C Tables 4.2.6.8 and 6.1.1.4'
Br Br -0.6763 1.2805 'International Tables Vol C Tables 4.2.6.8 and 6.1.1.4'
P P 0.2955 0.4335 'International Tables Vol C Tables 4.2.6.8 and 6.1.1.4'
H H 0.0000 0.0000 'International Tables Vol C Tables 4.2.6.8 and 6.1.1.4'

_space_group_crystal_system      monoclinic
_space_group_IT_number           15
_space_group_name_H-M_alt        'C 2/c'
_space_group_name_Hall           '-C 2yc'

_shelx_space_group_comment       
;
The symmetry employed for this shelxl refinement is uniquely defined
by the following loop, which should always be used as a source of
symmetry information in preference to the above space-group names.
They are only intended as comments.
;

loop_
_space_group_symop_operation_xyz
'x, y, z'
'-x, y, -z+1/2'
'x+1/2, y+1/2, z'
'-x+1/2, y+1/2, -z+1/2'
'-x, -y, -z'
'x, -y, z-1/2'
'-x+1/2, -y+1/2, -z'
'x+1/2, -y+1/2, z-1/2'

_cell_length_a                   17.7546(4)
_cell_length_b                   15.5320(3)
_cell_length_c                   28.3321(6)
_cell_angle_alpha                90
_cell_angle_beta                 99.2280(10)
_cell_angle_gamma                90
_cell_volume                     7711.9(3)
_cell_formula_units_Z            16
_cell_measurement_temperature    180(2)
_cell_measurement_reflns_used    6372
_cell_measurement_theta_min      3.160
_cell_measurement_theta_max      72.294

_exptl_crystal_description       needle
_exptl_crystal_colour            colorless
_exptl_crystal_density_meas      ?
_exptl_crystal_density_method    'not measured'
_exptl_crystal_density_diffrn    1.774
_exptl_crystal_F_000             4000
_exptl_transmission_factor_min   ?
_exptl_transmission_factor_max   ?
_exptl_crystal_size_max          0.050
_exptl_crystal_size_mid          0.035
_exptl_crystal_size_min          0.020
_exptl_absorpt_coefficient_mu    8.506
_shelx_estimated_absorpt_T_min   0.676
_shelx_estimated_absorpt_T_max   0.848
_exptl_absorpt_correction_type   multi-scan
_exptl_absorpt_correction_T_min  0.5887
_exptl_absorpt_correction_T_max  0.7536
_exptl_absorpt_process_details   'Bruker AXScale'
_exptl_absorpt_special_details   ?
_diffrn_ambient_temperature      180(2)
_diffrn_radiation_wavelength     1.54178
_diffrn_radiation_type           CuK\a
_diffrn_source                   ?
_diffrn_measurement_device_type  'Bruker AXS D8'
_diffrn_measurement_method       '\f and \w scans'
_diffrn_detector_area_resol_mean ?
_diffrn_reflns_number            67258
_diffrn_reflns_av_unetI/netI     0.0295
_diffrn_reflns_av_R_equivalents  0.0643
_diffrn_reflns_limit_h_min       -21
_diffrn_reflns_limit_h_max       20
_diffrn_reflns_limit_k_min       -12
_diffrn_reflns_limit_k_max       19
_diffrn_reflns_limit_l_min       -34
_diffrn_reflns_limit_l_max       34
_diffrn_reflns_theta_min         3.160
_diffrn_reflns_theta_max         72.294
_diffrn_reflns_theta_full        67.679
_diffrn_measured_fraction_theta_max 0.999
_diffrn_measured_fraction_theta_full 1.000
_diffrn_reflns_Laue_measured_fraction_max 0.999
_diffrn_reflns_Laue_measured_fraction_full 1.000
_diffrn_reflns_point_group_measured_fraction_max 0.999
_diffrn_reflns_point_group_measured_fraction_full 1.000
_reflns_number_total             7620
_reflns_number_gt                6372
_reflns_threshold_expression     'I > 2\s(I)'
_reflns_Friedel_coverage         0.000
_reflns_Friedel_fraction_max     .
_reflns_Friedel_fraction_full    .

_reflns_special_details          
;
 Reflections were merged by SHELXL according to the crystal
 class for the calculation of statistics and refinement.
 
 _reflns_Friedel_fraction is defined as the number of unique
 Friedel pairs measured divided by the number that would be
 possible theoretically, ignoring centric projections and
 systematic absences.
;

_computing_data_collection       'Bruker APEX3'
_computing_cell_refinement       'Bruker APEX3'
_computing_data_reduction        'Bruker APEX3'
_computing_structure_solution    'SHELXT 2014/5 (Sheldrick, 2014)'
_computing_structure_refinement  'SHELXL-2017/1 (Sheldrick, 2017)'
_computing_molecular_graphics    ?
_computing_publication_material  'enCIFer 2020.2.0'
_refine_special_details          ?
_refine_ls_structure_factor_coef Fsqd
_refine_ls_matrix_type           full
_refine_ls_weighting_scheme      calc
_refine_ls_weighting_details     
'w=1/[\s^2^(Fo^2^)+(0.0466P)^2^+15.9340P] where P=(Fo^2^+2Fc^2^)/3'
_atom_sites_solution_primary     iterative
_atom_sites_solution_secondary   difmap
_atom_sites_solution_hydrogens   geom
_refine_ls_hydrogen_treatment    constr
_refine_ls_extinction_method     none
_refine_ls_extinction_coef       .
_refine_ls_number_reflns         7620
_refine_ls_number_parameters     415
_refine_ls_number_restraints     54
_refine_ls_R_factor_all          0.0433
_refine_ls_R_factor_gt           0.0328
_refine_ls_wR_factor_ref         0.0878
_refine_ls_wR_factor_gt          0.0806
_refine_ls_goodness_of_fit_ref   1.029
_refine_ls_restrained_S_all      1.027
_refine_ls_shift/su_max          0.002
_refine_ls_shift/su_mean         0.000

loop_
_atom_site_label
_atom_site_type_symbol
_atom_site_fract_x
_atom_site_fract_y
_atom_site_fract_z
_atom_site_U_iso_or_equiv
_atom_site_adp_type
_atom_site_occupancy
_atom_site_site_symmetry_order
_atom_site_calc_flag
_atom_site_refinement_flags_posn
_atom_site_refinement_flags_adp
_atom_site_refinement_flags_occupancy
_atom_site_disorder_assembly
_atom_site_disorder_group
P1A P 0.56794(5) 0.22515(5) 0.57403(3) 0.02324(17) Uani 1 1 d . . . . .
C2A C 0.5260(2) 0.1695(2) 0.52077(12) 0.0252(7) Uani 1 1 d . . . . .
C3A C 0.5708(2) 0.1230(2) 0.49383(13) 0.0304(7) Uani 1 1 d . . . . .
H3A H 0.624866 0.124493 0.501529 0.036 Uiso 1 1 calc R U . . .
Br2C Br 0.81613(2) 0.40793(2) 0.71692(2) 0.03356(10) Uani 1 1 d . . . . .
C2B C 0.2861(2) 0.3530(2) 0.37956(13) 0.0287(7) Uani 1 1 d . . . . .
C4A C 0.5354(3) 0.0744(2) 0.45553(14) 0.0365(9) Uani 1 1 d . . . . .
H4A H 0.565751 0.043125 0.436736 0.044 Uiso 1 1 calc R U . . .
Br3C Br 0.15807(2) 0.25177(3) 0.28784(2) 0.04525(12) Uani 1 1 d . . . . .
C3B C 0.2389(2) 0.4239(2) 0.36775(15) 0.0349(8) Uani 1 1 d . . . . .
H3B H 0.226084 0.441578 0.335365 0.042 Uiso 1 1 calc R U . . .
C5A C 0.4572(3) 0.0706(3) 0.44423(15) 0.0405(10) Uani 1 1 d . . . . .
H5A H 0.433911 0.037305 0.417717 0.049 Uiso 1 1 calc R U . . .
Br4C Br 0.25586(2) 0.12511(3) 0.36348(2) 0.03558(10) Uani 1 1 d . . . . .
C4B C 0.2106(3) 0.4684(3) 0.40350(17) 0.0420(10) Uani 1 1 d . . . . .
H4B H 0.178113 0.516723 0.395722 0.050 Uiso 1 1 calc R U . . .
C6A C 0.4126(2) 0.1154(3) 0.47165(14) 0.0372(9) Uani 1 1 d . . . . .
H6A H 0.358589 0.111995 0.464290 0.045 Uiso 1 1 calc R U . . .
C5B C 0.2298(3) 0.4424(3) 0.45047(17) 0.0470(11) Uani 1 1 d . . . . .
H5B H 0.211470 0.473927 0.475007 0.056 Uiso 1 1 calc R U . . .
C7A C 0.4461(2) 0.1651(2) 0.50961(14) 0.0327(8) Uani 1 1 d . . . . .
H7A H 0.415300 0.196334 0.528142 0.039 Uiso 1 1 calc R U . . .
C6B C 0.2752(3) 0.3713(3) 0.46223(15) 0.0484(11) Uani 1 1 d . . . . .
H6B H 0.286714 0.353225 0.494622 0.058 Uiso 1 1 calc R U . . .
C8A C 0.5176(2) 0.3224(2) 0.58149(15) 0.0323(8) Uani 1 1 d . U . . .
C7B C 0.3042(3) 0.3257(3) 0.42695(14) 0.0389(9) Uani 1 1 d . . . . .
H7B H 0.335799 0.276773 0.434953 0.047 Uiso 1 1 calc R U . . .
C9A C 0.4830(2) 0.3691(3) 0.54209(18) 0.0435(10) Uani 1 1 d . U . . .
H9A H 0.482362 0.347939 0.510575 0.052 Uiso 1 1 calc R U . . .
C8B C 0.4160(2) 0.2562(2) 0.35211(13) 0.0298(7) Uani 1 1 d . U . . .
C10A C 0.4489(3) 0.4483(3) 0.5499(2) 0.0585(14) Uani 1 1 d . U . . .
H10A H 0.424444 0.481155 0.523540 0.070 Uiso 1 1 calc R U . . .
C9B C 0.4664(2) 0.3010(3) 0.38634(15) 0.0382(9) Uani 1 1 d . U . . .
H9B H 0.448403 0.346513 0.404001 0.046 Uiso 1 1 calc R U . . .
C11A C 0.4511(3) 0.4784(3) 0.5962(2) 0.0642(16) Uani 1 1 d . U . . .
H11A H 0.427377 0.531693 0.601204 0.077 Uiso 1 1 calc R U . . .
C10B C 0.5429(3) 0.2784(3) 0.39427(17) 0.0461(10) Uani 1 1 d . U . . .
H10B H 0.577589 0.307931 0.417805 0.055 Uiso 1 1 calc R U . . .
C12A C 0.4864(3) 0.4330(3) 0.6344(2) 0.0613(15) Uani 1 1 d . U . . .
H12A H 0.488555 0.455439 0.665795 0.074 Uiso 1 1 calc R U . . .
C11B C 0.5686(2) 0.2134(3) 0.36813(18) 0.0469(11) Uani 1 1 d . U . . .
H11B H 0.621160 0.198619 0.373460 0.056 Uiso 1 1 calc R U . . .
C13A C 0.5193(3) 0.3541(3) 0.62755(18) 0.0490(11) Uani 1 1 d . U . . .
H13A H 0.542901 0.321644 0.654290 0.059 Uiso 1 1 calc R U . . .
C12B C 0.5188(3) 0.1693(3) 0.33420(19) 0.0496(11) Uani 1 1 d . . . . .
H12B H 0.537221 0.124355 0.316353 0.060 Uiso 1 1 calc R U . . .
C14A C 0.5640(2) 0.1562(2) 0.62423(12) 0.0269(7) Uani 1 1 d . . . . .
C13B C 0.4428(2) 0.1901(3) 0.32618(16) 0.0393(9) Uani 1 1 d . . . . .
H13B H 0.408450 0.159392 0.302960 0.047 Uiso 1 1 calc R U . . .
C15A C 0.4934(2) 0.1414(3) 0.63875(16) 0.0432(10) Uani 1 1 d . . . . .
H15A H 0.449052 0.170063 0.623073 0.052 Uiso 1 1 calc R U . . .
C14B C 0.3285(2) 0.3659(2) 0.28271(13) 0.0310(8) Uani 1 1 d . . . . .
C16A C 0.4881(3) 0.0854(3) 0.67572(18) 0.0509(12) Uani 1 1 d . . . . .
H16A H 0.440117 0.075081 0.685453 0.061 Uiso 1 1 calc R U . . .
C15B C 0.3523(2) 0.4502(3) 0.29095(16) 0.0393(9) Uani 1 1 d . . . . .
H15B H 0.358976 0.473095 0.322432 0.047 Uiso 1 1 calc R U . . .
C17A C 0.5530(3) 0.0440(3) 0.69874(15) 0.0393(9) Uani 1 1 d . . . . .
H17A H 0.549262 0.005842 0.724473 0.047 Uiso 1 1 calc R U . . .
C16B C 0.3666(3) 0.5009(3) 0.25316(19) 0.0493(11) Uani 1 1 d . . . . .
H16B H 0.383506 0.558662 0.258411 0.059 Uiso 1 1 calc R U . . .
C18A C 0.6223(2) 0.0576(2) 0.68474(13) 0.0327(8) Uani 1 1 d . . . . .
H18A H 0.666378 0.028970 0.700776 0.039 Uiso 1 1 calc R U . . .
C17B C 0.3556(3) 0.4659(3) 0.20738(17) 0.0475(11) Uani 1 1 d . . . . .
H17B H 0.364578 0.500332 0.181127 0.057 Uiso 1 1 calc R U . . .
C19A C 0.6282(2) 0.1133(2) 0.64695(13) 0.0293(7) Uani 1 1 d . . . . .
H19A H 0.676127 0.121895 0.636800 0.035 Uiso 1 1 calc R U . . .
C18B C 0.3322(3) 0.3829(3) 0.19974(16) 0.0459(10) Uani 1 1 d . . . . .
H18B H 0.324876 0.360124 0.168219 0.055 Uiso 1 1 calc R U . . .
C20A C 0.6667(2) 0.2514(2) 0.57107(12) 0.0254(7) Uani 1 1 d . . . . .
H20A H 0.695335 0.196954 0.567592 0.030 Uiso 1 1 calc R U . . .
C20B C 0.2588(2) 0.2067(2) 0.31215(13) 0.0293(7) Uani 1 1 d . . . . .
H20B H 0.278913 0.176829 0.285488 0.035 Uiso 1 1 calc R U . . .
Br1C Br 0.73757(2) 0.44844(3) 0.43284(2) 0.03263(10) Uani 1 1 d . . . . .
C19B C 0.3192(3) 0.3325(3) 0.23663(15) 0.0406(9) Uani 1 1 d . . . . .
H19B H 0.303735 0.274350 0.230995 0.049 Uiso 1 1 calc R U . . .
Br22 Br 0.71330(2) 0.30982(2) 0.62954(2) 0.03002(9) Uani 1 1 d . . . . .
Br21 Br 0.67439(2) 0.32602(2) 0.51669(2) 0.03143(10) Uani 1 1 d . . . . .
P1B P 0.32186(5) 0.29689(6) 0.33267(3) 0.02603(18) Uani 1 1 d . . . . .

loop_
_atom_site_aniso_label
_atom_site_aniso_U_11
_atom_site_aniso_U_22
_atom_site_aniso_U_33
_atom_site_aniso_U_23
_atom_site_aniso_U_13
_atom_site_aniso_U_12
P1A 0.0237(4) 0.0236(4) 0.0218(4) 0.0002(3) 0.0019(3) 0.0034(3)
C2A 0.0311(18) 0.0234(16) 0.0203(16) 0.0021(12) 0.0015(13) -0.0003(13)
C3A 0.0324(19) 0.0299(18) 0.0280(18) 0.0012(14) 0.0025(14) 0.0033(15)
Br2C 0.0401(2) 0.0341(2) 0.02542(19) -0.00025(14) 0.00201(15) 0.00295(16)
C2B 0.0383(19) 0.0256(17) 0.0231(17) -0.0037(13) 0.0072(14) -0.0005(14)
C4A 0.048(2) 0.0309(19) 0.030(2) -0.0059(15) 0.0071(17) 0.0012(17)
Br3C 0.0324(2) 0.0472(2) 0.0519(3) -0.00058(19) -0.00608(18) 0.00396(18)
C3B 0.041(2) 0.0331(19) 0.032(2) 0.0016(15) 0.0113(16) 0.0039(16)
C5A 0.057(3) 0.0304(19) 0.030(2) -0.0008(15) -0.0049(18) -0.0093(18)
Br4C 0.0400(2) 0.0349(2) 0.0314(2) 0.00272(15) 0.00396(16) -0.00480(16)
C4B 0.048(2) 0.032(2) 0.052(3) -0.0029(17) 0.024(2) 0.0034(17)
C6A 0.034(2) 0.043(2) 0.031(2) 0.0057(16) -0.0068(16) -0.0063(17)
C5B 0.057(3) 0.047(2) 0.040(2) -0.0173(19) 0.020(2) -0.009(2)
C7A 0.0302(19) 0.0341(19) 0.032(2) 0.0012(15) -0.0002(15) 0.0014(15)
C6B 0.059(3) 0.061(3) 0.026(2) -0.0033(19) 0.0079(19) -0.007(2)
C8A 0.0258(17) 0.0264(17) 0.045(2) -0.0051(15) 0.0065(15) 0.0048(14)
C7B 0.050(2) 0.039(2) 0.0269(19) 0.0014(16) 0.0041(17) 0.0058(18)
C9A 0.037(2) 0.031(2) 0.062(3) 0.0067(19) 0.0039(19) 0.0037(16)
C8B 0.0297(18) 0.0297(18) 0.0291(18) 0.0040(14) 0.0019(14) 0.0006(14)
C10A 0.037(2) 0.038(2) 0.097(4) 0.015(3) 0.004(2) 0.0107(19)
C9B 0.041(2) 0.039(2) 0.032(2) 0.0013(16) -0.0032(17) 0.0010(17)
C11A 0.038(2) 0.039(2) 0.114(5) -0.027(3) 0.007(3) 0.007(2)
C10B 0.037(2) 0.046(2) 0.049(3) 0.008(2) -0.0102(19) -0.0050(18)
C12A 0.037(2) 0.057(3) 0.089(4) -0.038(3) 0.006(2) 0.010(2)
C11B 0.028(2) 0.047(2) 0.065(3) 0.013(2) 0.0044(19) 0.0037(18)
C13A 0.039(2) 0.052(3) 0.056(3) -0.020(2) 0.006(2) 0.0087(19)
C12B 0.038(2) 0.055(3) 0.058(3) -0.007(2) 0.013(2) 0.009(2)
C14A 0.0303(18) 0.0286(17) 0.0223(16) 0.0003(13) 0.0060(14) -0.0001(14)
C13B 0.034(2) 0.045(2) 0.039(2) -0.0080(17) 0.0068(17) 0.0003(17)
C15A 0.029(2) 0.062(3) 0.040(2) 0.016(2) 0.0077(17) 0.0059(18)
C14B 0.0280(18) 0.0349(19) 0.0299(19) 0.0086(15) 0.0045(14) 0.0033(14)
C16A 0.036(2) 0.070(3) 0.050(3) 0.022(2) 0.018(2) 0.004(2)
C15B 0.043(2) 0.038(2) 0.040(2) 0.0032(17) 0.0144(18) -0.0005(17)
C17A 0.049(2) 0.041(2) 0.030(2) 0.0084(16) 0.0129(17) 0.0030(18)
C16B 0.053(3) 0.037(2) 0.062(3) 0.012(2) 0.023(2) -0.0015(19)
C18A 0.037(2) 0.0345(19) 0.0270(18) 0.0057(15) 0.0065(15) 0.0071(16)
C17B 0.039(2) 0.062(3) 0.043(2) 0.024(2) 0.0117(19) 0.013(2)
C19A 0.0309(18) 0.0310(17) 0.0276(18) 0.0016(14) 0.0100(14) 0.0059(14)
C18B 0.045(2) 0.056(3) 0.036(2) 0.0096(19) 0.0028(18) 0.001(2)
C20A 0.0275(17) 0.0274(16) 0.0206(16) 0.0017(13) 0.0020(13) 0.0002(13)
C20B 0.0291(18) 0.0319(18) 0.0265(18) -0.0003(14) 0.0030(14) 0.0008(14)
Br1C 0.0354(2) 0.0375(2) 0.02541(18) 0.00166(14) 0.00638(15) 0.00995(16)
C19B 0.046(2) 0.044(2) 0.030(2) -0.0021(17) 0.0023(17) 0.0003(18)
Br22 0.02948(19) 0.03232(19) 0.02665(19) -0.00115(14) -0.00045(14) -0.00176(14)
Br21 0.0354(2) 0.03255(19) 0.02656(19) 0.00365(14) 0.00569(15) -0.00116(15)
P1B 0.0295(4) 0.0273(4) 0.0208(4) -0.0002(3) 0.0025(3) 0.0021(3)

_geom_special_details            
;
 All esds (except the esd in the dihedral angle between two l.s. planes)
 are estimated using the full covariance matrix.  The cell esds are taken
 into account individually in the estimation of esds in distances, angles
 and torsion angles; correlations between esds in cell parameters are only
 used when they are defined by crystal symmetry.  An approximate (isotropic)
 treatment of cell esds is used for estimating esds involving l.s. planes.
;

loop_
_geom_bond_atom_site_label_1
_geom_bond_atom_site_label_2
_geom_bond_distance
_geom_bond_site_symmetry_2
_geom_bond_publ_flag
P1A C8A 1.785(4) . ?
P1A C14A 1.791(4) . ?
P1A C2A 1.794(3) . ?
P1A C20A 1.816(4) . ?
C2A C3A 1.390(5) . ?
C2A C7A 1.404(5) . ?
C3A C4A 1.387(5) . ?
C2B C3B 1.392(5) . ?
C2B C7B 1.396(5) . ?
C2B P1B 1.788(4) . ?
C4A C5A 1.375(6) . ?
Br3C C20B 1.941(4) . ?
C3B C4B 1.386(6) . ?
C5A C6A 1.383(6) . ?
Br4C C20B 1.936(4) . ?
C4B C5B 1.380(7) . ?
C6A C7A 1.379(5) . ?
C5B C6B 1.376(7) . ?
C6B C7B 1.389(6) . ?
C8A C9A 1.389(6) . ?
C8A C13A 1.391(6) . ?
C9A C10A 1.403(6) . ?
C8B C13B 1.389(6) . ?
C8B C9B 1.395(5) . ?
C8B P1B 1.790(4) . ?
C10A C11A 1.386(9) . ?
C9B C10B 1.387(6) . ?
C11A C12A 1.359(9) . ?
C10B C11B 1.373(7) . ?
C12A C13A 1.384(6) . ?
C11B C12B 1.379(7) . ?
C12B C13B 1.371(6) . ?
C14A C19A 1.386(5) . ?
C14A C15A 1.400(5) . ?
C15A C16A 1.376(6) . ?
C14B C15B 1.384(6) . ?
C14B C19B 1.390(6) . ?
C14B P1B 1.794(4) . ?
C16A C17A 1.388(6) . ?
C15B C16B 1.385(6) . ?
C17A C18A 1.368(6) . ?
C16B C17B 1.391(7) . ?
C18A C19A 1.394(5) . ?
C17B C18B 1.361(7) . ?
C18B C19B 1.355(6) . ?
C20A Br21 1.950(3) . ?
C20A Br22 1.952(3) . ?
C20B P1B 1.830(4) . ?

loop_
_geom_angle_atom_site_label_1
_geom_angle_atom_site_label_2
_geom_angle_atom_site_label_3
_geom_angle
_geom_angle_site_symmetry_1
_geom_angle_site_symmetry_3
_geom_angle_publ_flag
C8A P1A C14A 109.19(18) . . ?
C8A P1A C2A 111.06(17) . . ?
C14A P1A C2A 108.41(16) . . ?
C8A P1A C20A 108.68(17) . . ?
C14A P1A C20A 109.41(16) . . ?
C2A P1A C20A 110.08(16) . . ?
C3A C2A C7A 119.9(3) . . ?
C3A C2A P1A 121.0(3) . . ?
C7A C2A P1A 118.7(3) . . ?
C4A C3A C2A 119.0(4) . . ?
C3B C2B C7B 120.6(3) . . ?
C3B C2B P1B 118.6(3) . . ?
C7B C2B P1B 120.8(3) . . ?
C5A C4A C3A 121.3(4) . . ?
C4B C3B C2B 119.6(4) . . ?
C4A C5A C6A 119.6(4) . . ?
C5B C4B C3B 119.7(4) . . ?
C7A C6A C5A 120.4(4) . . ?
C6B C5B C4B 120.9(4) . . ?
C6A C7A C2A 119.8(4) . . ?
C5B C6B C7B 120.3(4) . . ?
C9A C8A C13A 120.6(4) . . ?
C9A C8A P1A 120.8(3) . . ?
C13A C8A P1A 118.4(3) . . ?
C6B C7B C2B 118.9(4) . . ?
C8A C9A C10A 118.5(5) . . ?
C13B C8B C9B 120.1(4) . . ?
C13B C8B P1B 118.7(3) . . ?
C9B C8B P1B 120.0(3) . . ?
C11A C10A C9A 119.8(5) . . ?
C10B C9B C8B 119.2(4) . . ?
C12A C11A C10A 121.2(4) . . ?
C11B C10B C9B 120.0(4) . . ?
C11A C12A C13A 119.9(5) . . ?
C10B C11B C12B 120.7(4) . . ?
C12A C13A C8A 119.9(5) . . ?
C13B C12B C11B 120.1(4) . . ?
C19A C14A C15A 119.6(3) . . ?
C19A C14A P1A 121.5(3) . . ?
C15A C14A P1A 118.8(3) . . ?
C12B C13B C8B 119.8(4) . . ?
C16A C15A C14A 120.0(4) . . ?
C15B C14B C19B 119.9(4) . . ?
C15B C14B P1B 119.2(3) . . ?
C19B C14B P1B 120.4(3) . . ?
C15A C16A C17A 119.9(4) . . ?
C14B C15B C16B 119.8(4) . . ?
C18A C17A C16A 120.7(4) . . ?
C15B C16B C17B 118.9(4) . . ?
C17A C18A C19A 120.0(4) . . ?
C18B C17B C16B 120.8(4) . . ?
C14A C19A C18A 119.8(3) . . ?
C19B C18B C17B 120.7(4) . . ?
P1A C20A Br21 111.13(17) . . ?
P1A C20A Br22 110.25(18) . . ?
Br21 C20A Br22 108.71(16) . . ?
P1B C20B Br4C 110.56(18) . . ?
P1B C20B Br3C 108.57(18) . . ?
Br4C C20B Br3C 111.65(18) . . ?
C18B C19B C14B 120.0(4) . . ?
C2B P1B C8B 111.65(18) . . ?
C2B P1B C14B 111.76(18) . . ?
C8B P1B C14B 106.13(17) . . ?
C2B P1B C20B 109.73(18) . . ?
C8B P1B C20B 108.73(17) . . ?
C14B P1B C20B 108.72(17) . . ?

_refine_diff_density_max         0.688
_refine_diff_density_min         -0.475
_refine_diff_density_rms         0.100

_shelx_res_file                  
;
TITL sfinal_a.res in C2/c
    s1.res
    created by SHELXL-2017/1 at 14:17:35 on 14-Jun-2021
REM Old TITL sfinal in C2/c
REM SHELXT solution in C2/c
REM R1 0.091, Rweak 0.004, Alpha 0.021, Orientation as input
REM Formula found by SHELXT: C38 Br6 P2
CELL 1.54178 17.7546 15.532 28.3321 90 99.228 90
ZERR 16 0.0004 0.0003 0.0006 0 0.001 0
LATT 7
SYMM -X,+Y,0.5-Z
SFAC C Br P H
UNIT 304 48 16 256
ACTA
L.S. 10
size 0.020 0.050 0.035
PLAN  20
SIMU 0.02 0.02 C8A > C13A
TEMP -93.15
LIST 4
fmap 2
WGHT    0.046600   15.933998
FVAR       0.09244
P1A   3    0.567937    0.225147    0.574033    11.00000    0.02375    0.02362 =
         0.02178    0.00017    0.00191    0.00341
C2A   1    0.525973    0.169483    0.520768    11.00000    0.03112    0.02339 =
         0.02032    0.00215    0.00146   -0.00033
C3A   1    0.570797    0.122998    0.493828    11.00000    0.03240    0.02992 =
         0.02797    0.00122    0.00247    0.00335
AFIX  43
H3A   4    0.624866    0.124493    0.501529    11.00000   -1.20000
AFIX   0
BR2C  2    0.816131    0.407929    0.716924    11.00000    0.04007    0.03413 =
         0.02542   -0.00025    0.00201    0.00295
C2B   1    0.286140    0.353030    0.379560    11.00000    0.03830    0.02558 =
         0.02307   -0.00369    0.00717   -0.00053
C4A   1    0.535379    0.074402    0.455533    11.00000    0.04837    0.03094 =
         0.03043   -0.00589    0.00713    0.00118
AFIX  43
H4A   4    0.565751    0.043125    0.436736    11.00000   -1.20000
AFIX   0
BR3C  2    0.158072    0.251774    0.287836    11.00000    0.03244    0.04722 =
         0.05186   -0.00058   -0.00608    0.00396
C3B   1    0.238881    0.423869    0.367754    11.00000    0.04105    0.03312 =
         0.03241    0.00159    0.01127    0.00388
AFIX  43
H3B   4    0.226084    0.441578    0.335365    11.00000   -1.20000
AFIX   0
C5A   1    0.457191    0.070582    0.444226    11.00000    0.05718    0.03043 =
         0.02985   -0.00082   -0.00494   -0.00928
AFIX  43
H5A   4    0.433911    0.037305    0.417717    11.00000   -1.20000
AFIX   0
BR4C  2    0.255857    0.125106    0.363476    11.00000    0.03996    0.03485 =
         0.03136    0.00272    0.00396   -0.00480
C4B   1    0.210585    0.468445    0.403502    11.00000    0.04808    0.03153 =
         0.05164   -0.00285    0.02357    0.00344
AFIX  43
H4B   4    0.178113    0.516723    0.395722    11.00000   -1.20000
AFIX   0
C6A   1    0.412622    0.115441    0.471649    11.00000    0.03440    0.04258 =
         0.03072    0.00572   -0.00677   -0.00626
AFIX  43
H6A   4    0.358589    0.111995    0.464290    11.00000   -1.20000
AFIX   0
C5B   1    0.229812    0.442357    0.450467    11.00000    0.05748    0.04729 =
         0.04030   -0.01731    0.02013   -0.00919
AFIX  43
H5B   4    0.211470    0.473927    0.475007    11.00000   -1.20000
AFIX   0
C7A   1    0.446140    0.165140    0.509608    11.00000    0.03019    0.03408 =
         0.03201    0.00123   -0.00020    0.00135
AFIX  43
H7A   4    0.415300    0.196334    0.528142    11.00000   -1.20000
AFIX   0
C6B   1    0.275181    0.371250    0.462226    11.00000    0.05871    0.06092 =
         0.02589   -0.00334    0.00786   -0.00723
AFIX  43
H6B   4    0.286714    0.353225    0.494622    11.00000   -1.20000
AFIX   0
C8A   1    0.517645    0.322443    0.581489    11.00000    0.02576    0.02636 =
         0.04506   -0.00507    0.00653    0.00476
C7B   1    0.304205    0.325689    0.426953    11.00000    0.04999    0.03924 =
         0.02689    0.00135    0.00409    0.00577
AFIX  43
H7B   4    0.335799    0.276773    0.434953    11.00000   -1.20000
AFIX   0
C9A   1    0.482982    0.369130    0.542090    11.00000    0.03713    0.03058 =
         0.06151    0.00672    0.00394    0.00374
AFIX  43
H9A   4    0.482362    0.347939    0.510575    11.00000   -1.20000
AFIX   0
C8B   1    0.416019    0.256158    0.352105    11.00000    0.02973    0.02968 =
         0.02910    0.00401    0.00190    0.00064
C10A  1    0.448910    0.448284    0.549885    11.00000    0.03731    0.03842 =
         0.09734    0.01513    0.00353    0.01067
AFIX  43
H10A  4    0.424444    0.481155    0.523540    11.00000   -1.20000
AFIX   0
C9B   1    0.466358    0.301020    0.386339    11.00000    0.04080    0.03851 =
         0.03236    0.00127   -0.00317    0.00095
AFIX  43
H9B   4    0.448403    0.346513    0.404001    11.00000   -1.20000
AFIX   0
C11A  1    0.451060    0.478371    0.596152    11.00000    0.03754    0.03900 =
         0.11425   -0.02696    0.00706    0.00732
AFIX  43
H11A  4    0.427377    0.531693    0.601204    11.00000   -1.20000
AFIX   0
C10B  1    0.542894    0.278412    0.394271    11.00000    0.03734    0.04600 =
         0.04942    0.00757   -0.01018   -0.00498
AFIX  43
H10B  4    0.577589    0.307931    0.417805    11.00000   -1.20000
AFIX   0
C12A  1    0.486400    0.433034    0.634407    11.00000    0.03693    0.05674 =
         0.08898   -0.03799    0.00641    0.01003
AFIX  43
H12A  4    0.488555    0.455439    0.665795    11.00000   -1.20000
AFIX   0
C11B  1    0.568554    0.213383    0.368126    11.00000    0.02793    0.04679 =
         0.06509    0.01270    0.00445    0.00366
AFIX  43
H11B  4    0.621160    0.198619    0.373460    11.00000   -1.20000
AFIX   0
C13A  1    0.519265    0.354122    0.627552    11.00000    0.03923    0.05171 =
         0.05551   -0.02025    0.00578    0.00868
AFIX  43
H13A  4    0.542901    0.321644    0.654290    11.00000   -1.20000
AFIX   0
C12B  1    0.518788    0.169264    0.334203    11.00000    0.03788    0.05524 =
         0.05764   -0.00655    0.01324    0.00892
AFIX  43
H12B  4    0.537221    0.124355    0.316353    11.00000   -1.20000
AFIX   0
C14A  1    0.564002    0.156151    0.624230    11.00000    0.03031    0.02857 =
         0.02227    0.00025    0.00599   -0.00013
C13B  1    0.442755    0.190078    0.326183    11.00000    0.03415    0.04464 =
         0.03930   -0.00799    0.00679    0.00034
AFIX  43
H13B  4    0.408450    0.159392    0.302960    11.00000   -1.20000
AFIX   0
C15A  1    0.493368    0.141395    0.638748    11.00000    0.02884    0.06170 =
         0.03990    0.01563    0.00766    0.00591
AFIX  43
H15A  4    0.449052    0.170063    0.623073    11.00000   -1.20000
AFIX   0
C14B  1    0.328462    0.365892    0.282705    11.00000    0.02803    0.03492 =
         0.02992    0.00861    0.00453    0.00328
C16A  1    0.488090    0.085380    0.675717    11.00000    0.03649    0.06958 =
         0.05040    0.02162    0.01804    0.00404
AFIX  43
H16A  4    0.440117    0.075081    0.685453    11.00000   -1.20000
AFIX   0
C15B  1    0.352350    0.450153    0.290955    11.00000    0.04258    0.03766 =
         0.04008    0.00316    0.01437   -0.00046
AFIX  43
H15B  4    0.358976    0.473095    0.322432    11.00000   -1.20000
AFIX   0
C17A  1    0.552983    0.043985    0.698736    11.00000    0.04908    0.04134 =
         0.02954    0.00845    0.01288    0.00296
AFIX  43
H17A  4    0.549262    0.005842    0.724473    11.00000   -1.20000
AFIX   0
C16B  1    0.366565    0.500924    0.253158    11.00000    0.05286    0.03724 =
         0.06227    0.01234    0.02268   -0.00155
AFIX  43
H16B  4    0.383506    0.558662    0.258411    11.00000   -1.20000
AFIX   0
C18A  1    0.622282    0.057556    0.684735    11.00000    0.03700    0.03451 =
         0.02704    0.00569    0.00652    0.00714
AFIX  43
H18A  4    0.666378    0.028970    0.700776    11.00000   -1.20000
AFIX   0
C17B  1    0.355604    0.465902    0.207377    11.00000    0.03886    0.06228 =
         0.04317    0.02450    0.01173    0.01290
AFIX  43
H17B  4    0.364578    0.500332    0.181127    11.00000   -1.20000
AFIX   0
C19A  1    0.628220    0.113296    0.646952    11.00000    0.03085    0.03104 =
         0.02763    0.00157    0.01003    0.00586
AFIX  43
H19A  4    0.676127    0.121895    0.636800    11.00000   -1.20000
AFIX   0
C18B  1    0.332186    0.382933    0.199736    11.00000    0.04517    0.05570 =
         0.03572    0.00963    0.00275    0.00051
AFIX  43
H18B  4    0.324876    0.360124    0.168219    11.00000   -1.20000
AFIX   0
C20A  1    0.666723    0.251440    0.571070    11.00000    0.02755    0.02745 =
         0.02057    0.00165    0.00199    0.00022
AFIX  13
H20A  4    0.695335    0.196954    0.567592    11.00000   -1.20000
AFIX   0
C20B  1    0.258762    0.206669    0.312148    11.00000    0.02911    0.03188 =
         0.02648   -0.00031    0.00300    0.00084
AFIX  13
H20B  4    0.278913    0.176829    0.285488    11.00000   -1.20000
AFIX   0
BR1C  2    0.737567    0.448435    0.432836    11.00000    0.03545    0.03751 =
         0.02541    0.00166    0.00638    0.00995
C19B  1    0.319185    0.332503    0.236630    11.00000    0.04611    0.04397 =
         0.03041   -0.00211    0.00225    0.00029
AFIX  43
H19B  4    0.303735    0.274350    0.230995    11.00000   -1.20000
AFIX   0
BR22  2    0.713300    0.309816    0.629535    11.00000    0.02948    0.03232 =
         0.02665   -0.00115   -0.00045   -0.00176
BR21  2    0.674391    0.326017    0.516689    11.00000    0.03540    0.03255 =
         0.02656    0.00365    0.00569   -0.00116
P1B   3    0.321858    0.296888    0.332671    11.00000    0.02951    0.02729 =
         0.02080   -0.00018    0.00255    0.00210
REM #####
HKLF 4


REM  sfinal_a.res in C2/c
REM R1 =  0.0328 for    6372 Fo > 4sig(Fo)  and  0.0433 for all    7620 data
REM    415 parameters refined using     54 restraints

END

WGHT      0.0474     15.6961

REM Highest difference peak  0.688,  deepest hole -0.475,  1-sigma level  0.100
Q1    1   0.7815  0.3666  0.6960  11.00000  0.05    0.69
Q2    1   0.8046  0.3590  0.7488  11.00000  0.05    0.68
Q3    1   0.7274  0.4084  0.4311  11.00000  0.05    0.65
Q4    1   0.3262  0.3786  0.2277  11.00000  0.05    0.64
Q5    1   0.3997  0.4951  0.3105  11.00000  0.05    0.63
Q6    1   0.6946  0.2730  0.6492  11.00000  0.05    0.60
Q7    1   0.6731  0.2885  0.5167  11.00000  0.05    0.59
Q8    1   0.6859  0.3190  0.5367  11.00000  0.05    0.56
Q9    1   0.8132  0.4577  0.7030  11.00000  0.05    0.54
Q10   1   0.6096  0.2428  0.5697  11.00000  0.05    0.50
Q11   1   0.3257  0.3373  0.3110  11.00000  0.05    0.49
Q12   1   0.6412  0.3410  0.5193  11.00000  0.05    0.49
Q13   1   0.4565  0.4952  0.5630  11.00000  0.05    0.48
Q14   1   0.5404  0.2784  0.5768  11.00000  0.05    0.48
Q15   1   0.5440  0.1856  0.5495  11.00000  0.05    0.43
Q16   1   0.3680  0.2650  0.3391  11.00000  0.05    0.43
Q17   1   0.2540  0.1771  0.3388  11.00000  0.05    0.42
Q18   1   0.8529  0.3792  0.6989  11.00000  0.05    0.42
Q19   1   0.1798  0.3029  0.2751  11.00000  0.05    0.41
Q20   1   0.4512  0.4448  0.5196  11.00000  0.05    0.40
;
_shelx_res_checksum              15660

_shelx_hkl_file                  
;
   2   0   0 5096.59  123.09
   2   0   0 5124.49  121.69
  -2   0   0 5239.78  121.79
  -2   0   0 5209.28  121.69
  -4   0   0 3472.75   89.59
   4   0   0 3403.16   93.49
   4   0   0 3565.84   90.19
  -4   0   0 3348.06   87.89
  -6   0   0  440.06   23.80
   6   0   0  457.65   24.40
  -6   0   0  455.95   24.70
  -8   0   0  713.93   31.50
   8   0   0  710.33   37.90
  10   0   0  897.41   50.59
 -10   0   0  922.91   41.60
  12   0   0  940.61   42.60
 -12   0   0  896.81   34.40
 -12   0   0  929.11   37.10
 -12   0   0  891.51   33.00
 -12   0   0  857.81   35.50
 -12   0   0  860.61   33.10
 -12   0   0  917.81   42.50
 -14   0   0  240.98   16.40
 -14   0   0  220.58   22.20
 -14   0   0  226.68   18.00
 -14   0   0  218.18   19.30
 -14   0   0  237.78   15.90
 -16   0   0   87.89   11.80
 -16   0   0   49.90    8.00
 -16   0   0   66.89   13.00
 -16   0   0   57.19   10.00
 -16   0   0   59.69    8.90
 -18   0   0   39.10   10.10
 -18   0   0   37.90    7.40
 -18   0   0   35.50    7.70
 -18   0   0   40.50    8.00
 -20   0   0   46.20    6.20
 -20   0   0   37.20    7.30
 -20   0   0   53.19    5.50
   1  -1   0   44.90    2.20
   1  -1   0   45.70    3.80
  -1  -1   0   45.20    2.90
  -1  -1   0   37.30    3.40
   1  -1   0   40.70    3.00
   1   1   0   48.00    3.60
   1   1   0   43.80    4.80
   1   1   0   49.20    3.30
  -1   1   0   44.00    3.50
  -1   1   0   39.40    3.00
  -3  -1   0  389.86   19.80
   3  -1   0  367.66   13.50
  -3  -1   0  364.96   15.30
   3  -1   0  365.96   14.00
  -3   1   0  354.46   12.00
   3   1   0  345.97   15.10
  -3   1   0  396.66   15.90
   3   1   0  365.86   17.60
  -5  -1   0  221.68   14.60
   5  -1   0  221.58   15.40
  -5  -1   0  215.88   19.00
   5  -1   0  205.48   14.70
   5   1   0  213.88   16.70
   5   1   0  203.58   14.70
  -5   1   0  213.28   11.10
  -5   1   0  197.88   14.30
   7  -1   0   60.29   11.10
  -7  -1   0   49.80    9.10
  -7  -1   0   58.09   10.10
  -7   1   0   62.69    7.40
   7   1   0   53.19   10.30
   7   1   0   67.89   15.00
   9  -1   0   54.59   13.20
  -9  -1   0   37.20   10.90
   9   1   0   62.89   13.50
  -9   1   0   36.70    6.90
   9   1   0   55.09   10.80
  11  -1   0  100.49   12.90
 -11  -1   0  119.39   26.50
 -11  -1   0   82.09   12.00
  11  -1   0   66.19   16.80
 -11  -1   0   99.99   15.50
  11   1   0   79.09   13.80
 -11   1   0   96.79   14.20
  11   1   0  107.29   20.00
 -11   1   0   54.89   12.50
 -11   1   0   91.09   14.20
 -11   1   0  104.49   10.50
 -11   1   0   86.59   17.30
 -13  -1   0   93.39   11.00
 -13  -1   0  116.59   12.40
 -13  -1   0  106.49   15.60
 -13  -1   0   90.29   17.00
 -13  -1   0   93.19   12.30
 -13  -1   0  115.59   15.10
 -13   1   0   96.69   10.70
 -13   1   0  128.59   15.40
 -13   1   0   98.59   11.10
 -13   1   0   95.59   12.40
 -13   1   0  101.09   17.50
 -13   1   0  109.79   14.80
 -15  -1   0   86.59   10.00
 -15  -1   0   82.89   13.30
 -15  -1   0   81.19   12.50
 -15  -1   0   63.49    9.90
 -15  -1   0   67.39   12.90
 -15   1   0   91.39   10.80
 -15   1   0   85.89   10.00
 -15   1   0   80.09   17.00
 -15   1   0   51.69    9.90
 -15   1   0   78.49   12.30
 -15   1   0   71.99   13.20
 -17  -1   0    7.20    5.70
 -17  -1   0   -2.10    5.70
 -17  -1   0    2.50    4.80
 -17   1   0    3.40    4.50
 -17   1   0   -4.10    4.80
 -17   1   0    0.10    5.80
 -17   1   0    3.90    4.80
 -19  -1   0   10.70    3.60
 -19  -1   0    5.20    4.90
 -19   1   0   10.30    5.50
 -19   1   0   18.10    5.80
 -19   1   0   13.20    6.10
 -19   1   0    4.90    6.40
 -19   1   0   15.70    4.00
 -21  -1   0    4.80    3.70
 -21  -1   0    4.90    2.30
 -21   1   0    8.30    4.00
 -21   1   0   -3.90    5.50
   0  -2   0 1806.72   45.10
   0   2   0 1853.61   45.20
   0   2   0 1810.82   50.89
  -2  -2   0    1.40    5.60
  -2  -2   0    1.80    1.80
   2  -2   0   -0.40    1.80
  -2  -2   0    3.00    2.90
   2  -2   0    1.70    1.00
   2   2   0    1.40    2.40
   2   2   0    3.40    2.40
  -2   2   0    1.00    2.20
   2   2   0    2.50    3.80
   4  -2   0  365.86   18.20
   4  -2   0  344.77   13.70
  -4  -2   0  374.66   24.70
  -4  -2   0  353.56   16.90
   4   2   0  356.96   19.30
   4   2   0  367.56   19.40
   4   2   0  382.06   18.50
  -4   2   0  350.26   12.20
  -6  -2   0 1078.09   47.00
   6  -2   0 1086.59   41.20
  -6  -2   0 1069.39   40.40
   6  -2   0 1051.49   37.90
   6   2   0 1063.29   41.30
  -6   2   0 1028.50   31.10
   6   2   0 1024.90   43.00
   6   2   0 1050.79   40.70
  -8  -2   0 1441.96   60.19
   8  -2   0 1364.76   56.99
   8   2   0 1412.96   57.39
   8   2   0 1418.56   54.49
  -8   2   0 1521.65   46.90
  10  -2   0   -1.40    7.50
  10   2   0   -0.30    5.00
  10   2   0    7.40    7.10
 -10   2   0    3.10    4.30
 -12  -2   0   92.99   10.20
  12  -2   0   68.39   16.80
 -12  -2   0  120.19   15.50
 -12  -2   0   82.09   11.10
 -12  -2   0   92.89   19.40
 -12  -2   0   76.59   15.40
 -12   2   0  103.09    9.50
  12   2   0   93.79   16.50
 -12   2   0   80.79    9.50
 -12   2   0  104.29   12.70
  12   2   0   93.49   12.40
 -12   2   0  135.89   12.60
 -12   2   0  151.18   17.40
 -12   2   0   90.79   14.80
 -12   2   0   91.99   13.20
  12   2   0   80.59   20.00
 -14  -2   0   95.99   13.20
 -14  -2   0   90.19   13.00
 -14  -2   0   95.69   15.80
 -14   2   0   89.09   14.10
  14   2   0   97.49   13.90
 -14   2   0   96.19   14.70
 -14   2   0   81.59   10.90
 -14   2   0  100.39   13.70
 -14   2   0  104.69   10.50
 -14   2   0   80.09   16.70
 -16  -2   0  163.88   13.90
 -16  -2   0  154.38   14.50
 -16  -2   0  129.69   15.90
 -16  -2   0  161.88   14.40
  16   2   0  141.69   15.00
 -16   2   0  120.49   19.70
 -16   2   0  153.78   15.80
 -16   2   0  168.98   13.70
 -16   2   0  142.59   14.50
 -16   2   0  156.28   17.00
 -18  -2   0  105.89   11.20
 -18  -2   0  113.89   10.60
 -18   2   0  135.89   11.10
 -18   2   0  103.69   12.30
 -18   2   0  117.49   12.20
 -18   2   0  107.49    8.70
 -18   2   0   85.19   12.70
 -18   2   0  111.69   12.00
 -20  -2   0   16.30    5.50
 -20  -2   0   21.20    4.00
 -20  -2   0   17.90    4.60
 -20   2   0   20.10    5.00
 -20   2   0   19.70    6.40
 -20   2   0   31.00    6.60
 -20   2   0   13.30    4.60
   1  -3   0    2.60    2.20
   1  -3   0    5.30    1.80
  -1  -3   0    4.50    1.10
  -1  -3   0    2.90    2.40
   1   3   0    6.00    4.40
   1   3   0    3.70    2.30
  -1   3   0    6.30    4.50
   3  -3   0 2257.67   60.19
   3  -3   0 2213.18   54.19
  -3  -3   0 2284.67   57.19
  -3  -3   0 2185.08   62.69
  -3  -3   0 2086.49   77.19
  -3   3   0 2131.39   59.79
   3   3   0 2258.07   67.79
   3   3   0 2110.89   60.79
   3   3   0 2227.68   59.09
  -5  -3   0 2763.82   75.39
   5  -3   0 2660.33   78.09
  -5  -3   0 2735.33   93.19
   5  -3   0 2749.52   68.99
   5   3   0 2673.63   77.69
   5   3   0 2738.03   82.39
   5   3   0 2623.74   78.79
   7  -3   0   19.30    5.80
  -7  -3   0   15.70    7.90
   7  -3   0   25.70    8.30
   7   3   0   16.60    6.90
   7   3   0   18.20    8.30
   7   3   0   13.20    6.60
   9  -3   0   20.50    8.90
   9   3   0   10.20    7.40
   9   3   0   18.50    8.60
 -11  -3   0  317.37   20.80
  11  -3   0  321.77   33.00
 -11  -3   0  320.77   18.40
 -11   3   0  330.47   19.50
  11   3   0  307.57   27.10
  11   3   0  316.67   18.60
 -11   3   0  369.46   20.10
 -11   3   0  384.46   23.60
  11   3   0  356.56   33.70
 -11   3   0  350.66   19.20
 -11   3   0  317.47   20.00
 -13  -3   0  160.08   16.80
 -13  -3   0  180.98   14.50
 -13  -3   0  162.68   16.20
 -13   3   0  219.68   22.00
  13   3   0  142.79   14.70
 -13   3   0  169.68   19.20
 -13   3   0  173.08   14.40
 -13   3   0  170.78   12.30
 -13   3   0  180.08   15.20
 -13   3   0  191.48   31.10
 -15  -3   0   21.90   10.30
 -15  -3   0   19.10    8.50
 -15  -3   0   11.40    7.30
 -15  -3   0   11.50    5.60
 -15   3   0   16.90    4.80
 -15   3   0   15.20   11.70
  15   3   0   10.10    6.40
 -15   3   0   15.30    8.40
 -15   3   0   22.00    7.10
 -15   3   0   20.30    7.10
 -15   3   0   18.40    6.80
 -17  -3   0   20.50    7.10
 -17   3   0   18.70    7.10
 -17   3   0   24.70    6.10
 -17   3   0   19.80    6.90
 -17   3   0   23.00    5.10
 -17   3   0    5.80   11.30
 -17   3   0   30.50    8.10
 -17   3   0   22.60   11.10
  17   3   0   22.70    7.40
 -17   3   0   17.10    8.50
 -19  -3   0   49.00    7.30
 -19   3   0   37.10    7.00
 -19   3   0   30.80    8.20
 -19   3   0   67.89    8.40
 -19   3   0   39.60    7.50
 -19   3   0   53.19    8.90
 -21  -3   0  131.89    9.20
 -21  -3   0  142.49    7.70
 -21   3   0  137.59    8.20
 -21   3   0  130.99   10.00
   0  -4   0  510.55   19.30
   0  -4   0  498.55   14.00
   0  -4   0  508.75   13.40
   0   4   0  463.65   18.30
   0   4   0  500.45   26.10
  -2  -4   0  238.98   14.00
  -2  -4   0  230.18    8.10
   2  -4   0  238.78   12.70
   2  -4   0  228.68   11.60
  -2   4   0  229.98   15.30
   2   4   0  236.68   13.10
   2   4   0  222.58   18.50
   2   4   0  226.48    9.50
  -4  -4   0 1306.67   51.99
  -4  -4   0 1341.87   63.59
   4  -4   0 1385.56   45.90
   4  -4   0 1463.15   38.00
  -4  -4   0 1484.45   41.80
   4   4   0 1490.55   48.00
   4   4   0 1424.96   44.20
   4   4   0 1392.46   53.59
  -4   4   0 1410.06   45.20
  -6  -4   0    2.10    7.60
   6  -4   0    2.70    4.10
   6  -4   0    4.40    2.60
   6   4   0   10.10    6.60
   6   4   0    8.50    4.80
   6   4   0   -0.30    3.90
   8  -4   0   59.79   12.60
   8   4   0   55.79   11.90
   8   4   0   62.49   13.10
  10  -4   0  224.28   26.70
 -10  -4   0  244.18   17.10
 -10  -4   0  205.98   14.50
  10   4   0  203.68   14.10
  10   4   0  204.28   23.60
 -10   4   0  216.38   15.30
 -10   4   0  214.08   17.70
  10   4   0  225.38   25.50
 -10   4   0  176.08   15.20
 -12  -4   0   19.00    8.20
 -12  -4   0   10.50    5.80
 -12   4   0   35.00   10.20
  12   4   0   -4.00   11.20
 -12   4   0   18.50    4.90
 -12   4   0   20.80    7.20
  12   4   0    9.90    6.00
 -12   4   0   18.10    7.50
 -12   4   0   29.80   11.00
  12   4   0   19.30   11.80
 -12   4   0   12.70    6.20
 -12   4   0   17.40    7.40
 -14  -4   0  312.47   20.50
 -14   4   0  275.47   19.30
 -14   4   0  325.87   20.20
 -14   4   0  282.47   20.30
 -14   4   0  304.57   22.40
 -14   4   0  292.97   25.50
 -14   4   0  300.97   15.20
 -14   4   0  346.47   26.90
  14   4   0  324.67   20.10
 -14   4   0  320.27   22.00
 -16   4   0  223.48   14.40
  16   4   0  202.28   17.80
 -16   4   0  321.47   32.70
 -16   4   0  177.78   22.00
 -16   4   0  249.48   29.30
 -18  -4   0   50.79    8.30
 -18   4   0   47.10    8.70
 -18   4   0   41.30    6.60
 -18   4   0   49.60    9.50
 -18   4   0   44.10    7.60
 -18   4   0   32.30   10.30
 -18   4   0   42.90    7.60
  18   4   0   77.29   15.80
 -20  -4   0    5.80    2.50
 -20   4   0   10.30    4.10
 -20   4   0    6.40    4.40
 -20   4   0   10.00    3.60
 -20   4   0   10.10    4.00
 -20   4   0    9.70    3.90
   1  -5   0  889.51   25.50
  -1  -5   0  861.91   31.00
   1  -5   0  934.41   30.60
  -1   5   0  863.31   37.40
   1   5   0  806.92   38.80
   1   5   0  816.62   29.50
  -3  -5   0 2408.36   98.19
  -3  -5   0 2483.35   73.79
   3  -5   0 2576.84   70.39
   3  -5   0 2463.85   64.19
   3  -5   0 2493.55   69.29
  -3   5   0 2464.85   73.99
   3   5   0 2501.85   71.19
   3   5   0 2511.65   83.19
   3   5   0 2541.65   63.59
   5  -5   0 1809.62   49.99
   5  -5   0 1953.70   60.69
   5  -5   0 1823.12   61.49
   5   5   0 1881.81   62.39
   5   5   0 1988.00   72.19
   5   5   0 1901.61   58.19
  -5   5   0 1899.91   58.89
   7  -5   0   88.69   14.70
   7  -5   0   83.09    7.30
   7   5   0   78.99   12.60
   7   5   0   59.59   13.10
   9  -5   0   13.00    9.00
  -9   5   0   -8.60    3.20
  -9   5   0    6.30    3.90
   9   5   0   -3.90    5.60
   9   5   0    0.70    3.30
   9   5   0   -2.20    5.70
  -9   5   0    3.30    4.40
  -9   5   0   -3.40    4.80
   9   5   0    7.20    6.30
 -11  -5   0   99.29   10.80
  11  -5   0   72.29   17.50
  11   5   0   90.19   20.20
 -11   5   0  115.19   13.80
 -11   5   0   87.89   12.20
 -11   5   0  127.69   17.60
  11   5   0  119.49   21.00
  11   5   0  119.79   11.10
 -11   5   0   92.19    7.90
 -11   5   0  107.59   13.10
 -11   5   0  120.39   13.10
 -11   5   0  126.39   12.90
 -11   5   0   88.89   16.70
 -13  -5   0  138.49   13.70
  13   5   0  135.09   13.40
 -13   5   0  130.99   15.50
  13   5   0   97.39   21.70
 -13   5   0  101.39   14.40
 -13   5   0  136.39   14.70
 -13   5   0  122.79   13.10
 -13   5   0  129.89   18.50
 -13   5   0  125.89   13.60
 -13   5   0  127.49   19.60
 -13   5   0  135.49   15.90
 -15  -5   0   32.40    8.20
 -15   5   0   41.90    8.80
 -15   5   0   50.79   10.20
 -15   5   0   29.10    9.10
 -15   5   0   32.50   12.20
 -15   5   0   26.50    7.80
  15   5   0   27.90    7.40
 -15   5   0   31.60    4.70
 -15   5   0   25.90    7.70
 -17  -5   0   32.80    7.70
 -17   5   0   25.80    7.70
 -17   5   0   18.50    6.20
 -17   5   0   23.60    7.00
  17   5   0   18.50    6.00
 -17   5   0   18.50    5.20
 -17   5   0   14.70    8.80
 -17   5   0   24.60    8.10
 -19  -5   0   38.40    7.80
 -19   5   0   38.30    6.60
 -19   5   0   22.80    5.60
 -19   5   0   33.50    6.40
 -19   5   0   42.10    7.50
 -19   5   0   33.40    9.70
  19   5   0   28.80    5.90
   0   6   0   17.10    4.80
   0   6   0   19.50    7.60
   2  -6   0   23.80    4.60
  -2  -6   0   19.30    5.20
  -2  -6   0   16.30   11.40
   2  -6   0   23.30    5.60
   2   6   0   17.50    8.60
   2   6   0   20.60    5.10
  -2   6   0   27.40    7.50
   4  -6   0  206.98   15.60
  -4  -6   0  194.88   18.00
   4  -6   0  198.98   11.10
   4  -6   0  144.39   19.80
   4   6   0  197.88   21.20
   4   6   0  212.68   16.00
  -4   6   0  189.28   16.30
   6  -6   0    1.30    1.90
   6  -6   0    7.80    5.90
   6  -6   0   10.30    5.30
   6   6   0    5.80    6.70
   6   6   0    0.70    3.10
  -6   6   0    0.80    3.30
   8  -6   0   19.50    9.40
   8  -6   0    5.70    5.50
   8   6   0   27.20    5.80
  -8   6   0   26.00    7.00
  -8   6   0   27.60    7.10
   8   6   0   23.70    8.50
  -8   6   0   25.30    6.40
  -8   6   0   16.40    5.90
   8   6   0   30.20   10.50
  10  -6   0  197.28   22.20
  10  -6   0  190.78   29.20
 -10  -6   0  204.28   15.40
 -10   6   0  213.38   16.40
 -10   6   0  206.18   15.80
  10   6   0  181.88   26.40
  10   6   0  182.58   17.90
 -10   6   0  195.28   14.80
  10   6   0  204.58   26.60
  10   6   0  206.78   13.90
 -10   6   0  202.28   14.50
 -10   6   0  207.68   18.10
 -10   6   0  155.68   20.30
 -10   6   0  198.78   15.20
  12   6   0  176.08   15.10
 -12   6   0  178.58   15.10
  12   6   0  161.48   26.10
 -12   6   0  190.68   16.70
 -12   6   0  179.78   16.20
 -12   6   0  162.98   22.20
 -12   6   0  193.38   17.30
 -12   6   0  190.68   19.70
 -14  -6   0    5.10    5.40
 -14   6   0    2.80    5.40
 -14   6   0    9.70    9.90
 -14   6   0   10.60    5.30
 -14   6   0    5.00    6.60
 -14   6   0    6.10   10.00
 -14   6   0    4.50    5.80
 -14   6   0    3.40    5.30
  14   6   0   -2.20    3.90
 -16  -6   0    3.40    4.40
 -16   6   0    4.80    5.50
 -16   6   0    5.00    4.70
  16   6   0   -1.90    3.80
 -16   6   0    4.00    5.70
 -16   6   0   -2.50    7.70
 -16   6   0    5.90    5.70
 -16   6   0    3.30    3.90
 -18  -6   0   13.30    4.50
 -18   6   0    3.50    4.00
 -18   6   0   11.10    6.20
  18   6   0    2.50    3.60
 -18   6   0  -11.40    5.40
 -18   6   0    5.60    4.50
 -18   6   0    8.40    5.50
 -18   6   0    4.20    4.20
 -20  -6   0    6.90    3.30
  20   6   0   22.50    6.20
 -20   6   0    7.30    3.00
 -20   6   0    7.30    3.60
 -20   6   0   12.50    3.80
 -20   6   0   10.10    3.40
 -20   6   0    9.70    4.20
   1  -7   0  109.29   11.00
  -1  -7   0  107.29   11.90
  -1  -7   0   90.59   21.00
   1   7   0  105.29   11.20
  -1   7   0   83.09   14.60
   1   7   0   80.99   14.90
   3  -7   0   23.40    5.80
  -3  -7   0   33.00    8.10
   3  -7   0   22.50    5.70
   3   7   0   31.40    6.60
   3   7   0   38.50   12.50
  -3   7   0   31.50    9.20
   5  -7   0    8.80    2.70
   5  -7   0    9.60    5.30
  -5  -7   0    0.40    6.40
   5  -7   0   10.80    6.30
   5   7   0   13.70    9.40
  -5   7   0    7.90    5.30
   7  -7   0   37.90    9.80
   7  -7   0   38.40   11.70
  -7   7   0   40.70    8.60
   7   7   0   35.30   12.70
  -7   7   0   32.80    7.40
  -7   7   0   44.10    8.30
   7   7   0   40.40    6.40
  -7   7   0   36.80    8.60
   7   7   0   32.70    9.50
   7   7   0   54.09   12.10
  -7   7   0   40.10    8.00
   9  -7   0  272.97   26.50
  -9  -7   0  287.17   18.20
   9  -7   0  343.37   33.20
   9   7   0  285.97   30.80
  -9   7   0  294.47   19.10
   9   7   0  289.87   20.70
  -9   7   0  277.97   21.10
   9   7   0  327.57   23.00
  -9   7   0  306.57   21.10
  -9   7   0  289.57   18.00
  -9   7   0  284.77   18.60
   9   7   0  319.27   17.30
   9   7   0  290.47   27.20
  -9   7   0  324.67   19.30
 -11  -7   0  130.39   13.40
  11   7   0  144.49   26.60
 -11   7   0  128.89   15.10
 -11   7   0  134.19   24.80
 -11   7   0  130.79   14.30
 -11   7   0  142.59   14.90
  11   7   0  123.49   16.70
 -11   7   0  104.19   17.60
 -11   7   0  128.59   13.10
  13   7   0   39.40   17.40
 -13   7   0   45.60   14.30
 -13   7   0   74.09   11.60
 -13   7   0   59.79   11.40
 -13   7   0   48.60    9.20
 -13   7   0   48.40   10.80
 -13   7   0   60.79   13.10
 -13   7   0   58.89   10.80
  13   7   0   56.09    9.70
 -15  -7   0   54.79    9.60
 -15   7   0   29.00    8.00
 -15   7   0   22.30    8.20
 -15   7   0   29.80    7.80
 -15   7   0   36.70   11.80
 -15   7   0   34.40   11.90
  15   7   0   42.70    8.60
 -15   7   0   32.00    8.40
 -15   7   0   35.50    9.50
 -17  -7   0    2.50    3.70
 -17   7   0    1.60    4.00
 -17   7   0   -0.90    5.80
 -17   7   0    0.20    4.10
 -17   7   0   -4.50    3.20
  17   7   0    2.60    3.80
 -17   7   0   -4.50    7.80
 -17   7   0   -0.20    3.70
 -19  -7   0    0.60    2.80
  19   7   0   -1.40    2.60
 -19   7   0    1.60    2.90
 -19   7   0    0.70    3.40
 -19   7   0   -0.30    3.70
 -19   7   0    4.00    4.30
 -19   7   0    2.40    3.40
   0  -8   0  443.06   25.20
   0   8   0  420.36   31.80
   2  -8   0  126.79   13.10
  -2  -8   0  117.89   13.50
   2   8   0   96.59   18.00
  -2   8   0  119.59   16.80
   2   8   0  104.59   13.10
  -4  -8   0  527.65   32.70
   4  -8   0  523.95   29.40
   4  -8   0  524.65   23.20
   4  -8   0  524.85   33.80
   4   8   0  527.15   39.10
  -4   8   0  508.25   31.60
   6  -8   0    5.80    3.00
   6  -8   0    2.80    6.50
   6  -8   0    9.50    6.90
   6  -8   0    7.50    5.50
   6   8   0   12.30    9.00
   6   8   0    7.70    6.90
  -6   8   0   12.00    7.20
   6   8   0    9.30    3.60
  -6   8   0   12.60    5.40
  -6   8   0    7.00    5.00
   6   8   0    7.40    5.80
  -6   8   0    3.90    4.70
  -6   8   0    8.00    5.90
  -6   8   0   16.30    5.40
   8  -8   0  218.78   27.80
   8  -8   0  202.08   21.70
   8   8   0  175.28   20.60
  -8   8   0  195.98   14.30
  -8   8   0  188.58   14.80
  -8   8   0  168.18   15.20
  -8   8   0  214.68   15.20
  -8   8   0  198.58   17.50
   8   8   0  210.88   27.60
   8   8   0  199.88   17.70
   8   8   0  211.88   19.60
  -8   8   0  199.58   16.50
   8   8   0  198.78   13.10
  -8   8   0  188.18   13.60
  -8   8   0  207.78   15.90
  10  -8   0  155.68   31.70
 -10  -8   0  272.17   18.50
  10   8   0  245.38   31.10
  10   8   0  199.08   18.70
 -10   8   0  227.68   18.30
 -10   8   0  263.97   22.50
 -10   8   0  233.88   15.80
 -10   8   0  214.38   21.30
 -10   8   0  185.38   19.30
  12   8   0  271.67   17.40
 -12   8   0  255.47   17.90
 -12   8   0  262.77   17.40
 -12   8   0  278.97   20.10
 -12   8   0  261.17   19.30
 -12   8   0  250.37   25.30
 -12   8   0  301.97   20.70
 -12   8   0  282.37   23.50
  12   8   0  242.68   31.40
  12   8   0  235.88   20.60
 -14  -8   0   10.70    7.90
 -14   8   0    9.10   10.00
 -14   8   0    2.10    4.40
 -16  -8   0    1.70    3.70
 -16   8   0   -1.30    4.10
 -16   8   0    4.10    5.00
 -16   8   0    0.60    4.00
  16   8   0    1.60    4.30
 -16   8   0   -1.60    5.10
 -16   8   0   -5.80    7.60
 -16   8   0    3.80    4.50
 -18  -8   0   39.00    5.60
 -18   8   0   28.60    6.50
  18   8   0   33.80    5.40
 -18   8   0   30.20    9.00
 -18   8   0   32.60    6.50
 -18   8   0   20.40    6.10
 -18   8   0   26.50    5.30
 -18   8   0   25.10    5.10
   1  -9   0  135.79   15.10
  -1  -9   0  155.88   16.90
   1   9   0  123.09   21.30
  -1   9   0  137.59   19.60
   3  -9   0  756.72   31.70
   3  -9   0  722.83   36.30
  -3  -9   0  686.83   39.00
   3  -9   0  694.23   52.49
  -3   9   0  627.54   30.10
   3   9   0  682.03   34.60
   3   9   0  709.23   31.60
  -3   9   0  730.63   42.00
  -3   9   0  649.24   29.40
   3   9   0  664.63   30.10
   3   9   0  706.23   46.50
  -3   9   0  632.24   28.30
   3   9   0  646.34   29.70
  -3   9   0  756.62   36.90
   5  -9   0  305.47   23.40
   5  -9   0  306.17   16.70
   5  -9   0  303.97   24.80
   5   9   0  306.17   32.10
  -5   9   0  287.37   20.60
  -5   9   0  337.07   20.10
  -5   9   0  264.97   18.10
  -5   9   0  313.87   19.30
  -5   9   0  284.67   16.40
   5   9   0  299.57   19.80
   5   9   0  264.07   22.10
  -5   9   0  288.67   20.80
  -5   9   0  262.37   24.30
   5   9   0  277.47   14.00
   5   9   0  288.47   18.20
  -5   9   0  254.37   20.60
   5   9   0  293.47   21.30
   5   9   0  300.77   30.30
   7  -9   0  101.09   18.60
   7  -9   0  163.38   21.10
   7   9   0  173.28   12.00
   7   9   0  182.38   18.80
   7   9   0  174.08   15.10
  -7   9   0  187.68   15.00
  -7   9   0  181.78   14.10
  -7   9   0  182.58   19.80
  -7   9   0  149.69   14.20
  -7   9   0  174.28   13.40
  -7   9   0  180.08   19.80
  -7   9   0  178.08   15.80
  -7   9   0  145.79   12.70
   7   9   0  161.48   27.80
  -7   9   0  185.88   15.60
   7   9   0  170.18   19.00
  -7   9   0  174.28   16.20
   7   9   0  190.98   17.40
  -9  -9   0    9.90    6.70
   9  -9   0   -4.10   14.70
  -9   9   0    4.80    5.10
  -9   9   0    0.60    5.10
  -9   9   0   -1.80    5.10
   9   9   0  -11.00    9.30
   9   9   0   -2.10    5.70
  -9   9   0    9.40    8.10
  -9   9   0   -2.70    6.90
   9   9   0   -0.90    7.00
   9   9   0    2.90    3.50
  -9   9   0    4.60    8.20
   9   9   0    5.10    9.60
 -11  -9   0   17.90    7.40
 -11   9   0   20.40    7.50
 -11   9   0   14.00    6.40
  11   9   0    7.10    4.40
 -11   9   0    3.80   10.40
 -11   9   0   16.90    6.80
  11   9   0  -13.00   11.60
  11   9   0   16.90    9.50
 -11   9   0   13.70    7.20
 -11   9   0   18.60    7.10
 -11   9   0   19.70    8.90
 -13  -9   0  141.29   23.10
  13   9   0  113.29   32.00
 -13   9   0  150.28   13.70
 -13   9   0  138.99   14.80
 -13   9   0  122.59   14.50
 -13   9   0  160.68   18.50
 -13   9   0  137.69   14.70
  13   9   0  142.59   12.70
 -15  -9   0   30.40    6.70
 -15   9   0   18.10    6.40
 -15   9   0   28.30    9.80
 -15   9   0   19.60    7.40
 -15   9   0   46.30   20.80
  15   9   0   21.40   11.60
 -15   9   0   32.80    7.70
 -15   9   0   20.10    6.20
 -15   9   0   23.10    6.00
  15   9   0   25.20    6.60
 -17  -9   0  129.59   10.50
 -17   9   0  156.88   19.10
 -17   9   0  140.79   15.80
 -17   9   0  130.59   15.00
 -17   9   0  149.29   14.20
  17   9   0  138.29   10.50
 -17   9   0  150.98   14.00
 -17   9   0  141.49   10.40
 -19  -9   0   58.29    5.30
 -19   9   0   66.59    6.20
 -19   9   0   67.69    8.50
 -19   9   0   65.79    6.70
  19   9   0   59.19    5.70
   0 -10   0   58.49   13.30
   0  10   0   72.79   12.10
   0  10   0   79.29   12.70
   0  10   0   58.19   10.40
   0  10   0   77.09   14.50
   0  10   0   57.09    8.80
   0  10   0   71.89   16.80
   0  10   0   66.89   10.70
   0  10   0   64.79   11.30
   2 -10   0   -3.40    6.20
  -2 -10   0    5.10    7.30
   2  10   0   12.60    6.00
  -2  10   0    8.20    5.50
   2  10   0   15.00   12.80
  -2  10   0   18.80    6.20
  -2  10   0   13.00   12.20
  -2  10   0   26.90    9.00
   2  10   0   15.00    8.30
   2  10   0   14.00    3.60
   2  10   0   15.20    6.50
  -2  10   0   17.60    6.80
   2  10   0    4.70    6.60
   2  10   0   12.10    5.70
   4 -10   0   -3.90    4.60
  -4 -10   0   -5.50    7.00
   4 -10   0   -3.60    6.10
   4  10   0    7.10    5.30
  -4  10   0    4.10    5.10
   4  10   0   -0.70    6.60
  -4  10   0    8.70    5.50
  -4  10   0    5.80    5.70
   4  10   0    9.60    5.50
   4  10   0   12.20    5.70
   4  10   0    5.10    2.80
  -4  10   0   13.10    7.90
   4  10   0   -5.40    6.40
  -4  10   0   -3.90    3.10
  -4  10   0   16.90    8.80
   4  10   0    2.00    7.40
  -4  10   0    2.50    4.70
   6 -10   0   44.40   11.00
  -6  10   0   35.70    7.80
  -6  10   0   36.80   10.90
  -6  10   0   45.00    9.70
   6  10   0   51.19   11.60
   6  10   0   33.40   11.30
   6  10   0   43.90   10.00
  -6  10   0   37.00    8.20
  -6  10   0   37.20    7.40
  -6  10   0   36.20    8.50
   6  10   0   19.60   12.20
  -6  10   0   29.40    7.50
   6  10   0   47.20   14.40
  -6  10   0   52.79   12.30
  -6  10   0   55.29   11.70
   6  10   0   30.60    8.60
  -6  10   0   18.40    8.20
  -6  10   0   26.60    9.10
   6  10   0   49.20    7.50
  -6  10   0   49.00   10.10
  -8  10   0  317.87   22.10
  -8  10   0  336.67   19.50
   8  10   0  325.67   27.60
  -8  10   0  346.07   21.20
   8  10   0  356.26   26.60
   8  10   0  323.57   23.00
  -8  10   0  369.96   23.70
   8  10   0  331.27   21.90
  -8  10   0  330.27   24.90
  -8  10   0  328.57   21.30
  -8  10   0  381.56   22.60
   8  10   0  324.87   37.00
  -8  10   0  277.87   25.30
  -8  10   0  330.57   19.90
   8  10   0  342.27   17.80
   8  10   0  360.96   24.40
 -10 -10   0  429.86   25.20
 -10  10   0  498.05   26.60
  10  10   0  496.95   27.50
 -10  10   0  496.05   26.70
 -10  10   0  456.45   30.40
  10  10   0  471.55   28.50
 -10  10   0  431.86   26.30
 -10  10   0  459.25   22.90
 -10  10   0  514.45   29.70
 -10  10   0  488.55   25.60
  10  10   0  467.85   46.60
 -10  10   0  503.95   24.90
  10  10   0  500.65   22.80
 -12  10   0  189.08   19.60
 -12  10   0  211.78   17.80
 -12  10   0  185.68   16.40
  12  10   0  192.18   25.10
 -12  10   0  194.38   16.80
  12  10   0  196.98   14.80
  12  10   0  257.57   32.80
 -12  10   0  197.38   16.00
 -14 -10   0    2.70    4.20
 -14  10   0   12.20    8.50
 -14  10   0   -1.10    3.90
  14  10   0    2.40    4.30
 -14  10   0    3.40    5.60
 -14  10   0   -0.30    4.90
 -14  10   0    3.70    4.10
 -14  10   0   21.80    9.30
 -14  10   0    1.70    4.90
  14  10   0   -9.10    4.20
 -16 -10   0   29.10    6.20
 -16  10   0   28.30    7.10
  16  10   0   26.20    6.00
 -16  10   0   29.10    9.90
 -16  10   0   33.90    8.10
 -16  10   0   36.70    8.70
 -16  10   0   30.20    6.90
 -16  10   0   20.70    4.90
 -18 -10   0    4.00    2.50
 -18  10   0   -1.20    2.40
 -18  10   0    1.00    2.70
 -18  10   0   -1.40    4.10
  18  10   0   -1.20    2.00
 -18  10   0    5.80    3.70
 -18  10   0    4.20    3.80
  -1 -11   0   -0.30    9.10
   1 -11   0   15.90   10.60
  -1  11   0   15.10    6.90
   1  11   0   11.00    9.70
  -1  11   0   15.10    6.20
  -1  11   0    9.90    5.30
   1  11   0    8.80    3.10
  -1  11   0   21.80   11.10
   1  11   0   25.30    7.90
   1  11   0   17.50    9.90
   1  11   0   28.30    8.20
   1  11   0    9.50    7.40
  -1  11   0   -4.60    5.50
  -1  11   0   10.10    6.20
   1  11   0   15.60    6.40
  -1  11   0   17.30    8.30
   1  11   0   17.30    5.90
   1  11   0   10.10    6.30
  -1  11   0   18.10    7.80
   3 -11   0   26.30   10.40
  -3 -11   0    7.30   10.20
  -3  11   0   50.59   10.10
  -3  11   0   38.40    9.40
   3  11   0   38.70   12.20
   3  11   0   43.30   10.00
   3  11   0   50.39   11.30
   3  11   0   47.30    6.50
   3  11   0   34.90   14.30
  -3  11   0   33.90    8.50
  -3  11   0   40.70    9.80
  -3  11   0   43.20    8.40
   3  11   0   52.59   11.10
   3  11   0   51.19   14.20
  -3  11   0   44.10   10.60
  -3  11   0   31.40   11.60
  -3  11   0   47.40    9.30
  -3  11   0   57.99   12.00
  -3  11   0   53.29   14.00
  -5  11   0    0.60    5.70
   5  11   0    2.60    5.20
  -5  11   0   -3.40    7.10
  -5  11   0    3.20    5.50
   5  11   0    3.00    2.90
  -5  11   0   -7.30    6.50
   5  11   0   -7.40    8.20
  -5  11   0   -0.50    5.50
  -5  11   0   -0.90    4.60
  -5  11   0   -0.10    4.90
  -5  11   0    1.50    7.00
   5  11   0    0.30    5.30
   5  11   0   -0.70    8.40
   5  11   0   -3.50    7.30
  -5  11   0   -7.20    4.60
  -5  11   0   -1.40    4.50
  -5  11   0    5.80    6.30
   5  11   0   16.20   11.60
   7  11   0   47.20   10.90
  -7  11   0   43.40   10.50
  -7  11   0   31.50   16.10
  -7  11   0   45.20   14.90
   7  11   0   49.90   14.30
  -7  11   0   48.20   11.00
  -7  11   0   58.49   12.60
   7  11   0   24.00   15.00
  -7  11   0   42.40   14.90
   7  11   0   45.50   14.40
   7  11   0   47.30    8.00
  -7  11   0   62.59   11.50
  -7  11   0   52.19   10.00
   7  11   0   28.50   10.60
  -7  11   0   42.00    8.40
   7  11   0   54.59   11.30
  -7  11   0   43.40   10.50
   9  11   0   -8.40    7.60
  -9  11   0    3.10    6.00
   9  11   0    1.90    3.20
  -9  11   0    1.30    7.00
  -9  11   0  -10.50   11.00
   9  11   0   -0.90   11.40
   9  11   0    5.30    9.00
   9  11   0   -4.20   10.90
  -9  11   0   -5.90    6.30
  -9  11   0   -3.30    3.90
  -9  11   0   -3.60    6.30
  -9  11   0    1.60    7.10
  -9  11   0    7.30    5.40
  -9  11   0   -0.20    5.10
   9  11   0    4.30    6.60
   9  11   0    2.30    5.20
 -11  11   0    1.30    6.70
 -11  11   0    0.40    5.50
  11  11   0    1.20    3.50
 -11  11   0  -12.10    5.40
  11  11   0    9.60   14.30
 -11  11   0    1.50    6.10
 -13 -11   0    7.20    5.60
  13  11   0    8.30    5.80
 -13  11   0   28.50   11.50
 -13  11   0   11.70    6.50
 -13  11   0    7.40    6.40
 -13  11   0   12.30    6.00
 -13  11   0   30.40    9.80
  13  11   0   13.80    4.70
 -13  11   0   18.30    6.10
 -13  11   0   18.80    7.70
 -15 -11   0   19.40    6.20
 -15  11   0   21.00    6.50
 -15  11   0   27.90    8.00
 -15  11   0   26.90    6.40
  15  11   0   19.40    4.90
 -15  11   0   28.60   10.10
 -17 -11   0    2.20    2.90
 -17  11   0    3.50    4.70
  17  11   0    1.20    2.60
 -17  11   0    9.40    4.50
 -17  11   0    2.50    4.70
 -17  11   0    4.30    3.60
 -17  11   0    1.90    3.00
   0  12   0    7.60    9.40
   0  12   0   -0.50    4.90
   0  12   0    0.80    4.70
   0  12   0   -4.40    7.20
   0  12   0   -3.30    9.10
   0  12   0   -0.50    5.40
   2  12   0   77.29    7.00
   2  12   0  105.89   19.40
   2  12   0   83.89   14.50
   2  12   0   86.89   22.60
   2  12   0   82.99   16.00
  -2  12   0   86.59   14.00
  -2  12   0   71.39   16.00
   2  12   0   83.49   14.20
  -2  12   0   93.19   14.60
   2  12   0   72.49   13.80
  -2  12   0   91.29   12.50
  -2  12   0   82.59   19.30
   2  12   0   76.99   12.50
  -2  12   0   87.49   13.40
  -2  12   0   79.49   14.10
   2  12   0   81.99   11.70
  -4  12   0  561.14   30.00
   4  12   0  523.35   29.90
  -4  12   0  519.45   26.00
  -4  12   0  525.05   23.50
   4  12   0  539.15   47.80
  -4  12   0  530.75   26.90
  -4  12   0  543.65   27.40
  -4  12   0  533.95   30.90
  -4  12   0  526.75   32.90
   4  12   0  518.25   20.20
   4  12   0  526.05   28.40
   4  12   0  534.55   30.30
  -4  12   0  546.55   29.10
  -4  12   0  535.25   43.70
   4  12   0  487.55   33.60
  -4  12   0  462.55   26.20
   4  12   0  501.15   28.20
  -6  12   0 1319.47   52.49
   6  12   0 1246.08   39.30
  -6  12   0 1173.78   42.10
   6  12   0 1312.17   52.59
   6  12   0 1175.18   75.49
  -6  12   0 1265.57   49.00
  -6  12   0 1246.28   42.30
   6  12   0 1268.57   50.19
  -6  12   0 1294.07   46.90
  -6  12   0 1242.78   44.00
  -6  12   0 1267.27   46.40
   6  12   0 1316.67   49.50
  -6  12   0 1201.48   52.19
   6  12   0 1329.27   50.89
  -6  12   0 1098.29   61.89
  -6  12   0 1265.07   49.20
   6  12   0 1191.18   55.09
  -8  12   0  437.06   25.10
   8  12   0  423.96   26.30
   8  12   0  399.86   26.30
   8  12   0  419.06   44.30
  -8  12   0  408.86   23.60
   8  12   0  415.86   19.70
   8  12   0  375.96   28.90
  -8  12   0  438.76   26.30
  -8  12   0  422.86   26.70
  -8  12   0  462.75   22.50
  -8  12   0  354.36   26.60
   8  12   0  436.96   29.20
   8  12   0  413.56   24.70
  -8  12   0  468.25   29.40
  -8  12   0  420.06   21.90
 -10  12   0   61.59   10.10
  10  12   0   57.39   21.30
 -10  12   0   88.29   12.20
  10  12   0   63.59   13.10
 -10  12   0   50.99   13.30
 -10  12   0   68.39   10.20
  10  12   0   72.69   12.10
  10  12   0   21.30   13.60
 -10  12   0   60.39   11.80
  10  12   0   89.39   14.70
 -10  12   0   72.89   13.20
 -10  12   0   77.49   12.60
  10  12   0   61.29    8.60
 -12  12   0    7.20   10.70
  12  12   0   -0.50    3.60
 -12  12   0   -0.40    4.40
 -12  12   0    1.60    4.30
 -12  12   0   -1.70    3.60
 -12  12   0    7.90    7.10
  12  12   0   -4.90    4.50
 -12  12   0    2.00    5.20
 -14 -12   0    1.10    4.60
  14  12   0   -4.40    4.80
  14  12   0    3.30    3.10
 -14  12   0    3.50    4.00
 -14  12   0   13.80    8.80
 -14  12   0    1.20    3.40
 -14  12   0    6.50    5.00
 -14  12   0    1.60    4.30
 -16 -12   0   39.20    7.40
 -16  12   0   45.90    8.50
 -16  12   0   29.70    4.90
  16  12   0   35.30    4.90
 -16  12   0   47.20    7.80
 -16  12   0   39.80    6.40
 -16  12   0   44.30    6.80
   1  13   0   77.39   14.00
  -1  13   0   61.29   19.90
  -1  13   0   81.59   13.20
   1  13   0   68.99   19.80
  -1  13   0   68.79   12.00
  -1  13   0   65.69   11.80
   1  13   0   89.39   18.50
  -1  13   0   70.99   11.50
  -1  13   0   64.09   11.20
  -1  13   0   70.79   16.70
   1  13   0   88.69   14.70
   1  13   0   72.39   12.20
   1  13   0   86.89   14.60
  -1  13   0   73.09   13.00
  -1  13   0   93.89   16.40
   1  13   0   70.29   10.90
   1  13   0   92.29   16.60
   3  13   0   65.49   13.40
  -3  13   0   61.69   11.60
   3  13   0   51.29   10.60
   3  13   0   65.79   13.50
  -3  13   0   52.49   12.90
  -3  13   0   59.39   12.20
  -3  13   0   53.79   10.10
  -3  13   0   34.80   11.10
   3  13   0   52.79   11.00
  -3  13   0   68.39   13.60
  -3  13   0   64.39   10.40
   3  13   0   75.29   17.90
  -3  13   0   51.19   17.90
   3  13   0   50.09   18.20
   3  13   0   67.29   13.20
   3  13   0   47.80    5.80
  -3  13   0   70.39   16.80
   3  13   0   74.59   11.20
   5  13   0  167.78   16.70
   5  13   0  177.08   17.70
  -5  13   0   96.79   19.30
  -5  13   0  145.19   15.60
  -5  13   0  158.18   17.70
   5  13   0  161.18   19.40
  -5  13   0  160.48   16.60
  -5  13   0  146.29   13.10
   5  13   0  159.38   10.40
  -5  13   0  176.78   15.60
  -5  13   0  178.78   17.30
   5  13   0  164.68   16.00
   5  13   0  148.29   29.90
   5  13   0  175.98   18.10
  -5  13   0  154.68   18.80
   5  13   0  156.78   20.70
  -5  13   0  157.38   14.10
  -5  13   0  116.09   24.30
  -7  13   0   54.39    9.80
  -7  13   0   56.39   14.80
   7  13   0   52.29    7.20
   7  13   0   65.09   15.00
  -7  13   0   39.70    8.80
  -7  13   0   57.49   12.70
  -7  13   0   71.49   13.40
  -7  13   0   58.09   11.60
  -7  13   0   40.50    8.90
   7  13   0   54.99   12.00
  -7  13   0   48.80    8.10
   7  13   0   55.19   13.40
  -7  13   0   32.70    9.30
   7  13   0   44.20   12.90
   7  13   0   51.69   10.50
  -9  13   0    4.80    7.60
   9  13   0    5.70    5.30
   9  13   0    3.80    6.20
  -9  13   0   24.00   10.30
  -9  13   0   14.70    6.00
   9  13   0    5.40    8.20
  -9  13   0    6.90    5.10
   9  13   0  -16.90   10.00
  -9  13   0   14.60    5.70
  -9  13   0   13.50    8.40
  -9  13   0    9.80    5.60
   9  13   0    6.30    3.90
  11  13   0   -6.60    5.30
 -11  13   0   -0.50    4.80
  11  13   0   -0.40    4.90
 -11  13   0    2.60    4.50
 -11  13   0    4.90    6.60
 -11  13   0    1.80    4.00
 -11  13   0    7.60    9.00
  11  13   0    2.70    3.30
 -11  13   0   -2.00    4.30
 -13  13   0    6.30    9.00
 -13  13   0   12.90    7.40
 -13  13   0    8.20    6.80
  13  13   0    4.00    3.10
 -13  13   0   -1.30    3.60
 -13  13   0    1.20    3.40
 -13  13   0    5.10    5.80
  13  13   0    0.10    4.60
  15  13   0   -3.50    2.20
 -15  13   0   -3.20    2.30
  15  13   0    1.00    2.40
 -15  13   0   -1.10    2.80
 -15  13   0    4.10    3.60
 -15  13   0   -1.60    5.10
 -15  13   0    4.10    4.30
   0  14   0  305.07   23.30
   0  14   0  305.67   22.10
   0  14   0  308.87   22.00
   0  14   0  276.07   21.00
   0  14   0  326.57   37.70
   0  14   0  293.67   19.90
   0  14   0  320.27   27.40
   0  14   0  272.97   21.20
   2  14   0  198.08   19.00
   2  14   0  195.28   18.10
   2  14   0  160.98   31.80
  -2  14   0  170.88   15.00
  -2  14   0  151.18   26.40
  -2  14   0  194.88   19.20
  -2  14   0  213.78   16.80
   2  14   0  182.68   17.30
  -2  14   0  208.28   19.00
  -2  14   0  214.18   22.50
  -2  14   0  185.68   17.10
  -2  14   0  192.68   17.90
   2  14   0  197.48   21.80
   2  14   0  213.78   16.20
   2  14   0  190.18   18.40
  -2  14   0  136.89   16.80
   2  14   0  209.18   19.40
   4  14   0   40.60   11.00
  -4  14   0   29.90   16.10
  -4  14   0    6.90   14.70
  -4  14   0   37.40   10.10
  -4  14   0   38.00    9.00
   4  14   0   49.20   13.40
   4  14   0   33.50   10.90
   4  14   0   33.10    8.50
  -4  14   0   34.30    8.30
   4  14   0   43.30   10.60
   4  14   0   31.10    8.80
  -4  14   0   32.30    9.30
  -4  14   0   44.20   12.50
   4  14   0   39.60    5.00
  -4  14   0   46.80   11.50
   4  14   0   38.50   17.50
  -4  14   0   47.90   12.50
   4  14   0   44.40   11.90
   6  14   0  165.08   16.20
  -6  14   0  155.58   19.20
   6  14   0  137.59   27.90
   6  14   0  131.39   18.80
  -6  14   0  189.78   17.70
   6  14   0  142.29   18.30
   6  14   0  164.68   17.30
   6  14   0  147.99   15.40
   6  14   0  171.88   10.30
  -6  14   0  168.78   15.60
   6  14   0  172.48   14.20
  -6  14   0  168.38   18.30
   6  14   0  180.68   18.20
  -6  14   0  140.79   15.00
  -6  14   0  145.09   14.20
  -6  14   0  156.88   17.10
  -6  14   0  125.49   11.90
  -8  14   0   30.30    9.20
   8  14   0   24.30    8.30
  -8  14   0   29.20   10.60
   8  14   0   36.60    6.00
  -8  14   0   29.80   11.80
   8  14   0   29.90    7.80
   8  14   0   22.90    9.10
  -8  14   0   29.80    9.80
   8  14   0   24.20    7.20
  -8  14   0   17.40    5.40
   8  14   0   33.20   12.60
  -8  14   0   31.00    7.20
  -8  14   0   43.70    9.50
 -10  14   0    2.90    4.20
 -10  14   0   -0.50    3.20
 -10  14   0   -0.90    5.20
 -10  14   0   -3.70    8.10
  10  14   0    2.20    2.80
  10  14   0    3.70    6.40
  10  14   0    2.30    4.40
  10  14   0  -20.80   10.20
 -10  14   0   -6.50    9.00
 -10  14   0   -7.00    5.80
 -10  14   0    4.50    6.00
  10  14   0    1.20    4.10
 -12  14   0   14.60    6.40
 -12  14   0   21.80    4.60
  12  14   0   30.90    5.20
  12  14   0   31.70    8.50
 -12  14   0   20.70    6.10
 -12  14   0   20.80    9.10
 -12  14   0   26.90    8.80
  12  14   0   27.70    6.60
  12  14   0   11.80    5.90
 -12  14   0   18.90    5.80
 -14  14   0    1.60    3.60
  14  14   0    4.50    2.50
 -14  14   0    1.30    2.90
 -14  14   0    1.50    4.80
  14  14   0    4.20    3.40
 -14  14   0    0.10    3.50
  -1  15   0   18.40    8.40
   1  15   0   42.30   11.10
  -1  15   0   31.70    8.90
  -1  15   0   12.80   18.30
   1  15   0   33.90   10.00
  -1  15   0   21.50    6.70
   1  15   0   38.60    7.90
  -1  15   0   33.40    9.80
   1  15   0   20.70    8.60
   1  15   0   31.30    9.10
  -1  15   0   25.10    8.90
   1  15   0   31.00   16.60
  -1  15   0   36.80   11.50
  -1  15   0   18.80    8.70
   1  15   0   41.90   13.30
   1  15   0   33.20    9.40
  -3  15   0   17.30    6.40
  -3  15   0   24.30    9.20
  -3  15   0   16.90    9.40
   3  15   0   12.50    5.80
  -3  15   0   16.50    7.70
  -3  15   0   10.40    6.70
   3  15   0   15.20    7.40
   3  15   0   14.70    7.20
   3  15   0   14.10    7.80
   3  15   0   13.60    7.40
   3  15   0   15.60    8.50
   3  15   0   29.10   11.90
  -3  15   0   21.60    8.60
  -5  15   0   42.10    9.40
   5  15   0   46.20   11.40
   5  15   0   48.30   13.10
  -5  15   0   60.89   10.70
   5  15   0   50.99    4.60
  -5  15   0   46.40   11.30
   5  15   0   54.19   10.70
   5  15   0   53.19   11.90
  -5  15   0   52.79   11.70
   5  15   0   43.90   10.90
   5  15   0   43.80    9.80
  -5  15   0   49.99   10.50
  -5  15   0   71.19   15.60
  -5  15   0   60.79    9.40
   5  15   0   43.80    8.00
   7  15   0   44.90    5.50
   7  15   0   37.40    8.90
  -7  15   0   47.30    8.90
  -7  15   0   38.50    7.80
   7  15   0   46.30   13.80
   7  15   0   52.69    7.90
  -7  15   0   59.89   11.60
   7  15   0   59.49   11.90
   7  15   0   39.30    8.70
  -7  15   0   36.80   11.70
  -7  15   0   46.80   10.00
   7  15   0   50.19   11.30
  -7  15   0   51.69   11.50
   9  15   0    2.20    4.80
  -9  15   0   10.70    6.30
  -9  15   0    3.60    5.10
   9  15   0    0.80    4.00
   9  15   0  -20.40   11.80
   9  15   0   -8.70    6.10
  -9  15   0    6.90    7.20
  -9  15   0   -1.10    6.30
   9  15   0    0.00    6.60
   9  15   0   10.90    4.10
  -9  15   0   -0.70    4.30
   9  15   0    4.30    4.30
  -9  15   0   18.00    8.90
  11  15   0    7.00    4.50
 -11  15   0   -4.80    3.40
 -11  15   0    3.80    4.10
  11  15   0   -3.70    4.20
  11  15   0   -2.50    1.80
 -11  15   0    0.20    4.20
 -11  15   0   -5.40    8.00
 -11  15   0    7.40    6.00
 -13  15   0   -2.60    3.30
  13  15   0    1.20    1.60
  13  15   0    1.70    3.10
 -13  15   0   -3.10    4.40
 -13  15   0    1.10    2.90
   0  16   0  230.58   17.70
   0  16   0  262.07   16.50
   0  16   0  273.67   20.10
   0  16   0  269.47   20.50
   0  16   0  277.57   25.00
   0  16   0  243.08   18.90
   0  16   0  266.57   21.80
   2  16   0  198.58   18.40
   2  16   0  175.58   16.60
  -2  16   0  199.68   17.90
   2  16   0  191.18   17.30
  -2  16   0  202.08   21.30
  -2  16   0  194.38   17.00
   2  16   0  169.08   13.30
   2  16   0  206.58   17.40
  -2  16   0  203.48   14.80
  -2  16   0  189.48   18.50
   2  16   0  242.38   23.80
  -2  16   0  220.78   18.40
   2  16   0  201.68   18.50
  -4  16   0   41.50    9.00
  -4  16   0   53.39   12.50
  -4  16   0   51.09   10.80
  -4  16   0   63.99   10.10
  -4  16   0   66.79   12.80
   4  16   0   63.39   11.70
   4  16   0   61.79    8.60
   4  16   0   67.89   12.00
   4  16   0   27.60    8.20
  -4  16   0   63.69   11.90
   4  16   0   81.49   17.00
   4  16   0   63.19   12.30
   4  16   0   49.50    9.90
  -6  16   0   19.40    6.80
  -6  16   0   -3.90    7.50
   6  16   0   45.90   13.50
   6  16   0   30.10    9.30
  -6  16   0    5.50    6.00
   6  16   0   12.90    5.50
   6  16   0   25.30    7.80
   6  16   0   25.10    7.70
  -6  16   0   18.60    7.20
  -6  16   0   26.90    6.60
   6  16   0   18.20    6.30
  -6  16   0   38.80   15.60
  -6  16   0   18.80    8.10
  -8  16   0  142.79   14.00
  -8  16   0  163.38   17.00
   8  16   0  132.19   13.30
  -8  16   0  152.08   14.30
  -8  16   0  143.49   12.00
   8  16   0  151.48   13.30
  -8  16   0  126.59   10.80
   8  16   0  160.08   22.20
   8  16   0  113.79   18.90
   8  16   0  109.89   11.80
 -10  16   0   29.50    5.60
 -10  16   0   47.70    6.90
  10  16   0   34.30    7.40
 -10  16   0   46.60   13.40
  10  16   0   39.00    6.80
 -10  16   0   35.30    7.60
  -1  17   0    4.20    5.40
   1  17   0    2.90    5.80
  -1  17   0    5.30    5.90
   1  17   0   24.60   10.60
   1  17   0    2.50    5.30
  -1  17   0    5.60    4.80
   1  17   0    5.30    4.70
  -1  17   0   33.80   11.30
  -1  17   0    1.30    5.30
  -1  17   0    2.50    3.70
   1  17   0    4.60    4.50
   1  17   0   15.70    7.50
  -3  17   0   94.49   11.50
  -3  17   0   76.09   11.60
  -3  17   0   81.19   12.80
   3  17   0   80.79   10.70
  -3  17   0   85.49    9.40
   3  17   0  121.99   17.40
   3  17   0   62.49   11.30
   3  17   0   81.09   11.90
  -3  17   0  117.39   16.60
   3  17   0   72.59    8.60
   3  17   0   79.29   11.20
  -3  17   0   47.40    9.70
  -5  17   0   87.49   10.70
   5  17   0   89.79   19.40
   5  17   0  132.09   18.10
  -5  17   0   86.09   12.00
   5  17   0   62.99    7.50
   5  17   0   78.59   10.50
  -5  17   0   49.20    9.80
   5  17   0   81.09   10.50
  -5  17   0   88.39   14.20
  -5  17   0   79.19    9.50
   5  17   0   94.49   11.30
  -5  17   0  113.79   16.00
   7  17   0    3.00    5.80
   7  17   0    5.00   11.90
   7  17   0   -4.60    3.20
  -7  17   0    9.60    5.70
   7  17   0    2.80    4.90
   7  17   0   -3.60    5.70
  -7  17   0    3.40    5.70
  -7  17   0   -5.30    3.50
  -7  17   0   14.70    7.10
  -9  17   0    4.30    3.70
   9  17   0    3.00    3.50
   9  17   0    2.80    3.60
  -9  17   0    1.80    6.80
  -9  17   0    5.20    4.60
   0  18   0   -3.50    4.70
   0  18   0    6.60    5.90
   0  18   0    2.00    5.00
   0  18   0    2.20    3.90
   0  18   0    0.20    5.10
   2  18   0   26.90    7.30
  -2  18   0   27.70    6.80
  -2  18   0   26.80    7.70
   2  18   0   21.90    7.10
   2  18   0   21.30    6.40
  -2  18   0   28.10    7.20
   2  18   0   17.80    5.90
  -2  18   0   31.00    8.10
  -2  18   0   48.70   11.10
  -4  18   0    2.70    4.60
   4  18   0   -1.30    3.80
   4  18   0   -3.50    3.10
   4  18   0   -1.80    4.60
  -4  18   0   14.80    9.30
  -4  18   0   -8.40    4.10
  -4  18   0    4.30    5.50
   4  18   0    1.50    4.60
  -4  18   0    1.40    5.00
  -6  18   0   49.30    8.80
   6  18   0   52.19    8.70
   6  18   0   75.49   14.20
  -6  18   0   24.20   12.00
   6  18   0   56.59    8.70
   6  18   0   63.49    8.00
  -6  18   0   51.19    8.30
  -6  18   0   60.09   10.90
   6  18   0   45.70    6.80
  -1  19   0   -1.80    2.70
   1  19   0   29.90   12.20
   1  19   0    2.20    3.20
  -1  19   0   16.00   10.30
   1  19   0    6.40    4.50
   1  19   0   12.00    8.30
  -1  19   0    6.60    5.40
   1  19   0    0.10    3.60
  -1  19   0    2.30    4.80
  -1  19   0   -3.70    5.70
  -3  19   0    1.50    4.70
   3  19   0   14.40    9.30
   3  19   0    1.40    3.00
   3  19   0   -6.70    3.80
  -3  19   0   -0.30    3.30
  -3  19   0    1.80    8.20
 -20   0   1    0.40    3.50
 -20   0   1   -1.20    2.00
 -20   0   1   -4.00    3.50
 -18   0   1   -2.30    5.40
 -18   0   1    2.40    4.50
 -18   0   1    1.20    3.30
 -18   0   1   -5.30    4.30
 -16   0   1    4.20    5.20
 -16   0   1   -6.20    5.70
 -16   0   1    0.20    3.50
 -16   0   1   -5.00    4.60
 -16   0   1   -5.30    4.50
 -14   0   1    3.00    5.00
 -14   0   1   -4.90    4.20
 -14   0   1   -4.10    4.90
 -14   0   1   -1.00    7.40
 -14   0   1    0.60    3.80
 -14   0   1   -4.00    5.40
 -12   0   1   -3.50    3.60
  12   0  -1  -13.90    7.00
 -12   0   1    1.20    4.90
 -12   0   1    2.80    4.00
 -12   0   1   -4.50    7.30
  10   0  -1   -0.10    3.40
  10   0  -1    0.80    6.70
  -8   0   1   -3.70    3.00
   8   0  -1    5.30    5.90
  -6   0   1   -1.40    3.40
   6   0  -1    3.00    3.90
  -6   0   1   -1.30    2.60
  -4   0   1   -0.50    2.70
   4   0  -1    2.50    3.40
  -4   0   1    1.10    3.10
  -2   0   1    0.80    2.20
   2   0  -1    2.30    2.20
  -2   0   1    2.60    2.10
   2   0   1    4.00    2.20
  -2   0  -1    2.30    1.80
   2   0   1    2.50    1.70
  -4   0  -1    0.40    2.90
   4   0   1   -0.30    2.90
   4   0   1    1.70    3.20
  -6   0  -1   -1.60    2.60
   6   0   1    4.20    4.70
   6   0   1   -1.30    2.70
   8   0   1   -0.80    3.30
  -8   0  -1    3.20    3.60
  10   0   1   -6.00    5.00
  12   0   1   -2.10    5.70
 -12   0  -1    6.60    6.70
  12   0   1    4.50    9.70
 -12   0  -1    0.70    3.50
 -12   0  -1    1.80    5.50
 -12   0  -1   -0.80    3.70
 -14   0  -1  -12.70    4.10
 -14   0  -1   -5.50    6.50
 -14   0  -1   -0.90    6.00
 -14   0  -1    2.20    4.00
 -14   0  -1    2.00    6.50
 -14   0  -1  -10.90    4.50
 -16   0  -1    1.20    5.20
 -16   0  -1   -2.60    6.10
 -16   0  -1   -4.10    4.00
 -16   0  -1   -7.80    4.60
 -18   0  -1   -1.60    4.20
 -18   0  -1   -4.40    2.50
 -18   0  -1   -7.60    5.00
 -18   0  -1    4.40    5.10
 -20   0  -1   -3.00    3.20
 -20   0  -1   -3.50    3.80
 -20   0  -1    1.20    1.90
 -21  -1   1   38.70    4.00
 -21  -1   1   34.50    6.20
 -21   1   1   28.60    4.60
 -21   1   1   25.50    4.80
 -19  -1   1   39.20    7.30
 -19  -1   1   30.80    6.10
 -19   1   1   36.30    5.60
 -19   1   1   31.40    6.80
 -19   1   1   10.90    6.30
 -19   1   1   24.00    6.20
 -19   1   1   34.60    7.40
 -17  -1   1  106.19   15.20
 -17  -1   1   99.09   12.40
 -17  -1   1  137.19   12.40
 -17  -1   1  140.79   13.00
 -17   1   1   89.19   13.60
 -17   1   1  113.99   12.50
 -17   1   1  120.29   11.50
 -17   1   1  103.69   12.90
 -15  -1   1    2.20    4.40
 -15  -1   1    1.80    6.20
 -15  -1   1    2.90    6.00
 -15  -1   1  -12.50    4.80
 -15  -1   1   -5.30    5.50
 -15   1   1    0.10    3.40
 -15   1   1   -1.40    4.10
 -15   1   1   -6.60    8.10
 -15   1   1   -6.90    4.50
 -15   1   1    3.90    5.90
 -15   1   1    3.80    6.40
 -13  -1   1  320.47   20.70
 -13  -1   1  310.77   18.50
 -13  -1   1  301.27   25.10
 -13  -1   1  292.67   16.80
 -13  -1   1  309.27   21.70
 -13  -1   1  299.67   18.50
 -13   1   1  316.97   20.70
 -13   1   1  348.57   25.50
 -13   1   1  338.57   18.20
 -13   1   1  303.57   17.70
 -13   1   1  320.37   19.60
 -13   1   1  312.87   21.40
  11  -1  -1  190.48   14.90
 -11  -1   1  179.78   14.90
  11  -1  -1  217.68   26.50
 -11  -1   1  227.28   21.70
  11   1  -1  227.98   19.50
 -11   1   1  143.79   17.60
 -11   1   1  190.08   12.70
 -11   1   1  207.88   17.80
  11   1  -1  191.88   25.80
 -11   1   1  169.78   14.80
 -11   1   1  230.18   24.30
   9  -1  -1  404.76   30.60
  -9  -1   1  359.56   27.50
   9   1  -1  359.36   22.40
   9   1  -1  428.76   31.60
  -9   1   1  391.66   20.20
   7  -1  -1   68.59   12.20
  -7  -1   1   70.49   11.20
  -7  -1   1   55.19   10.50
   7   1  -1   75.19    9.50
   7   1  -1   56.49   11.00
   7   1  -1   77.99   12.90
  -7   1   1   66.29    7.40
  -7   1   1   52.59   12.30
  -5  -1   1   31.10    6.90
   5  -1  -1   27.90    7.30
  -5  -1   1   32.70    7.50
   5   1  -1   27.10    7.60
  -5   1   1   28.40    6.50
   5   1  -1   29.00    6.10
  -5   1   1   26.30    4.00
  -3  -1   1   34.90    7.80
  -3  -1   1   39.10    5.80
   3  -1  -1   29.50    5.00
   3  -1  -1   38.30    5.00
   3   1  -1   46.40    6.50
   3   1  -1   36.30    6.20
  -3   1   1   45.10    6.20
  -3   1   1   40.20    3.20
   1  -1  -1  212.48    8.30
  -1  -1   1  220.38    8.60
   1  -1  -1  218.08    6.60
  -1  -1   1  208.58    7.90
  -1  -1   1  230.88   10.60
  -1   1   1  221.28    8.10
   1   1  -1  212.08    7.60
  -1   1   1  211.98    8.30
   1   1  -1  227.08    8.70
   1   1  -1  220.48   10.10
  -1  -1  -1  624.14   18.70
  -1  -1  -1  644.54   21.50
   1  -1   1  622.74   16.70
   1  -1   1  641.24   19.60
  -1   1  -1  614.84   18.90
   1   1   1  585.94   16.10
  -1   1  -1  594.94   16.60
   1   1   1  635.14   18.60
   3  -1   1   93.59    6.80
  -3  -1  -1   93.49    9.90
   3  -1   1   91.09    7.50
   3   1   1   95.99    7.40
   3   1   1  103.09   12.00
   3   1   1  100.29    9.40
  -3   1  -1   89.19    5.90
   5  -1   1   79.89    9.50
  -5  -1  -1   80.99   10.90
   5   1   1   75.89    9.20
  -5   1  -1   74.79    7.00
   5   1   1   57.19   11.90
   5   1   1   87.79   11.70
  -7  -1  -1 1321.27   50.39
   7  -1   1 1397.36   54.79
   7  -1   1 1307.97   50.79
   7   1   1 1395.76   57.19
  -7   1  -1 1366.56   43.60
   7   1   1 1378.06   51.39
  -9  -1  -1   92.19   13.90
   9  -1   1   96.99   16.00
   9   1   1  135.29   17.60
  -9   1  -1  116.79   12.10
  11  -1   1   68.69   16.90
 -11  -1  -1   70.19   10.10
 -11  -1  -1   71.29   15.60
 -11  -1  -1   77.79   18.40
 -11   1  -1   81.79   20.50
 -11   1  -1   89.09   11.00
  11   1   1   48.80   11.90
 -11   1  -1   71.39   10.80
 -11   1  -1   75.79   11.50
 -11   1  -1   77.39   11.90
  11   1   1   66.89   16.40
 -13  -1  -1  120.99   18.70
 -13  -1  -1  110.49   12.10
 -13  -1  -1  104.49   13.40
 -13  -1  -1  100.69   10.60
 -13  -1  -1  117.39   13.10
 -13  -1  -1  132.99   16.90
 -13   1  -1  117.39   18.90
 -13   1  -1  124.09   14.70
 -13   1  -1  108.39   11.30
 -13   1  -1  116.09   14.40
 -13   1  -1  108.59   12.00
 -13   1  -1  114.39   13.20
  13   1   1   65.99   16.40
 -15  -1  -1   30.30    9.40
 -15  -1  -1   30.20    8.50
 -15  -1  -1   44.50    8.40
 -15  -1  -1   28.80    6.60
 -15  -1  -1   29.20    8.80
 -15   1  -1   36.90    7.00
 -15   1  -1   37.50   10.00
 -15   1  -1   37.90    9.60
 -15   1  -1   39.30   12.30
 -15   1  -1   35.70   10.00
 -15   1  -1   36.30    7.60
 -17  -1  -1  169.88   15.30
 -17  -1  -1  174.28   13.60
 -17  -1  -1  157.68   14.20
 -17  -1  -1  147.89   16.40
 -17   1  -1  163.18   15.10
 -17   1  -1  161.48   17.10
 -17   1  -1  171.58   12.30
 -17   1  -1  170.58   13.10
 -17   1  -1  172.98   15.70
 -19  -1  -1  767.22   27.90
 -19   1  -1  802.32   35.00
 -19   1  -1  919.31   40.10
 -19   1  -1  725.13   26.70
 -19   1  -1  813.12   30.40
 -19   1  -1  802.82   32.00
 -19   1  -1  807.22   25.80
 -21  -1  -1  201.18   11.50
 -21  -1  -1  173.18    7.80
 -20  -2   1   14.70    3.60
 -20   2   1   12.00    4.60
 -20   2   1    7.40    4.40
 -20   2   1   11.80    5.70
 -20   2   1   10.60    4.50
 -18  -2   1   66.59   10.30
 -18  -2   1   63.29    9.10
 -18   2   1   61.19   11.10
 -18   2   1   85.29   10.70
 -18   2   1   74.69    9.60
 -18   2   1   63.39    9.40
 -18   2   1   60.69    9.50
 -18   2   1   78.89    8.00
 -16  -2   1  261.47   17.80
 -16  -2   1  231.68   20.40
 -16  -2   1  228.18   17.70
 -16  -2   1  241.58   17.10
 -16   2   1  267.67   15.40
 -16   2   1  258.87   20.40
 -16   2   1  241.18   17.90
  16   2  -1  254.27   18.10
 -16   2   1  226.18   18.40
 -16   2   1  200.88   23.60
 -16   2   1  247.98   16.30
 -14  -2   1  373.66   22.10
 -14  -2   1  410.66   25.60
 -14  -2   1  467.65   23.60
 -14   2   1  418.86   25.20
 -14   2   1  403.56   22.90
 -14   2   1  429.16   20.60
  14   2  -1  353.66   22.50
 -14   2   1  420.66   21.70
 -14   2   1  420.76   29.40
 -14   2   1  390.46   24.20
 -12  -2   1   63.49   10.30
 -12  -2   1   78.99   15.10
 -12  -2   1   49.80    9.00
 -12  -2   1   76.49   11.90
  12  -2  -1   73.29   19.30
 -12   2   1   79.99   11.00
 -12   2   1   71.69   11.10
  12   2  -1   63.69   12.70
 -12   2   1   72.39   10.40
 -12   2   1   70.69   14.20
  12   2  -1   50.79   15.80
  12   2  -1   80.89   11.10
 -12   2   1  113.69   15.50
 -12   2   1   78.29    8.70
 -12   2   1   75.09   11.60
  10  -2  -1    1.30    6.20
  10   2  -1   -2.00    6.20
  10   2  -1   -6.80    4.30
 -10   2   1   -4.40    3.10
  -8  -2   1   54.99   11.90
   8  -2  -1   65.69   13.30
  -8  -2   1   70.89   13.80
   8   2  -1   60.59   11.00
   8   2  -1   68.99   13.00
  -8   2   1   65.29    6.60
  -6  -2   1  320.07   20.40
   6  -2  -1  343.77   21.70
  -6  -2   1  301.07   23.80
   6   2  -1  329.67   21.70
   6   2  -1  327.27   22.00
   6   2  -1  323.37   20.00
  -6   2   1  310.27   20.00
  -6   2   1  312.17   12.30
  -4  -2   1 2903.31   77.59
   4  -2  -1 2898.81   77.19
   4  -2  -1 2929.51   70.89
   4  -2  -1 2910.11   79.09
  -4   2   1 2864.81   82.39
   4   2  -1 2833.82   78.99
   4   2  -1 2913.01   80.19
  -4   2   1 2901.61   67.79
   4   2  -1 2903.81   79.49
   2  -2  -1  656.83   21.30
   2  -2  -1  642.94   15.90
  -2  -2   1  608.54   21.30
   2  -2  -1  585.44   21.70
  -2  -2   1  624.04   20.80
   2   2  -1  637.74   20.90
   2   2  -1  639.54   20.50
   2   2  -1  628.34   25.10
  -2   2   1  566.74   19.40
   0  -2   1  277.47    9.30
   0   2   1  282.57   10.80
   0   2   1  274.77   13.80
   0   2  -1  271.87    9.10
   0   2  -1  285.17   14.00
  -2  -2  -1   84.59    7.70
   2  -2   1   80.69    6.20
   2  -2   1   85.39    5.20
  -2  -2  -1   86.29   11.50
   2   2   1   94.99    7.70
  -2   2  -1   89.79    7.60
   2   2   1   95.19    5.90
   4  -2   1    5.20    3.80
   4  -2   1    5.20    2.30
  -4  -2  -1    1.20    5.20
  -4   2  -1    6.20    2.20
   4   2   1   10.30    4.80
   4   2   1    8.20    3.70
   6  -2   1    8.50    3.70
  -6  -2  -1   12.00    6.20
   6  -2   1   14.90    6.20
   6   2   1   22.00    6.80
   6   2   1   16.50    5.70
  -6   2  -1   16.10    3.50
  -8  -2  -1  161.98   19.40
   8  -2   1  178.18   19.10
   8  -2   1  164.38   17.80
   8   2   1  166.98   18.20
   8   2   1  145.69   15.80
  -8   2  -1  171.08   12.00
 -10  -2  -1   79.99   10.70
  10  -2   1   46.10   13.00
 -10   2  -1   88.49   11.80
 -10   2  -1   61.89    9.40
  10   2   1   82.49   16.80
  10   2   1   84.79   14.90
 -12  -2  -1   31.50    7.40
 -12  -2  -1   38.10    9.30
 -12  -2  -1   32.60    9.30
 -12  -2  -1   24.50    6.70
  12  -2   1   33.30   15.10
 -12   2  -1   26.80    6.10
 -12   2  -1   71.29   14.30
 -12   2  -1   39.70    7.80
 -12   2  -1   45.00    8.60
  12   2   1   18.40   10.80
  12   2   1   35.00    8.10
 -12   2  -1   34.80    9.20
 -12   2  -1   36.30    9.40
 -12   2  -1   42.10   11.20
 -14  -2  -1   41.50   15.20
 -14  -2  -1   54.09   11.10
 -14  -2  -1   51.49    9.50
 -14  -2  -1   27.80   10.70
 -14   2  -1   52.29   11.00
 -14   2  -1   38.20    7.90
 -14   2  -1   43.60   14.00
  14   2   1   29.30    9.70
 -14   2  -1   49.70   10.10
 -14   2  -1   50.29   11.30
 -14   2  -1   37.60    8.20
 -16  -2  -1   54.29   10.00
 -16  -2  -1   48.00   11.40
 -16  -2  -1   57.69    9.60
 -16   2  -1   41.70    9.00
 -16   2  -1   59.59   10.70
  16   2   1   47.10   10.60
 -16   2  -1   65.99   10.30
 -16   2  -1   40.60   10.70
 -16   2  -1   52.39   13.70
 -16   2  -1   62.49    8.80
 -18  -2  -1  -16.10    7.90
 -18  -2  -1   -1.00    3.70
 -18   2  -1    8.80    5.60
 -18   2  -1    5.80    4.90
 -18   2  -1    1.30    4.20
 -18   2  -1    3.80    6.10
 -18   2  -1    4.20    5.40
 -18   2  -1   -0.80   11.90
 -18   2  -1   -0.20    2.40
 -20  -2  -1    1.90    2.30
 -20  -2  -1    4.40    4.40
 -20  -2  -1   -4.00    2.90
 -20   2  -1   -0.20    4.60
 -20   2  -1   -1.00    3.30
 -20   2  -1    4.10    3.70
 -20   2  -1   -9.10    3.50
 -21  -3   1    9.50    2.70
 -21  -3   1    5.30    2.90
 -21   3   1    1.30    2.80
 -21   3   1   13.40    5.40
 -19  -3   1    0.30    3.00
 -19   3   1    1.20    3.90
 -19   3   1    2.80    4.10
 -19   3   1    0.90    4.20
  19   3  -1   -4.40    6.30
 -19   3   1    0.20    3.90
 -19   3   1   -2.70    1.80
 -19   3   1   -1.40    4.30
 -17  -3   1   -7.10    4.90
 -17   3   1   -3.80    6.90
 -17   3   1   -3.00    4.70
 -17   3   1    3.60    5.20
 -17   3   1   -4.70    5.90
  17   3  -1   -1.10    4.10
 -17   3   1    0.00    4.80
 -17   3   1    2.30    2.80
 -17   3   1    7.40    4.90
 -15  -3   1  179.78   16.40
 -15  -3   1  189.08   15.20
 -15  -3   1  205.38   18.50
 -15   3   1  126.19   15.60
 -15   3   1  186.88   14.90
 -15   3   1  191.48   21.90
 -15   3   1  189.48   17.90
 -15   3   1  182.28   17.30
  15   3  -1  214.48   16.50
 -15   3   1  170.08   15.30
 -15   3   1  193.88   12.80
 -13  -3   1  249.48   18.30
 -13  -3   1  269.97   20.90
 -13  -3   1  267.87   19.10
 -13  -3   1  269.27   18.40
 -13   3   1  310.67   20.00
  13   3  -1  240.28   25.80
 -13   3   1  296.77   15.90
 -13   3   1  296.07   24.70
 -13   3   1  307.97   26.10
 -13   3   1  309.87   20.80
  13   3  -1  303.77   18.80
 -13   3   1  278.97   18.00
 -13   3   1  297.77   21.40
  11  -3  -1   -3.10    5.60
 -11  -3   1    3.80    3.50
 -11   3   1   -0.10    3.80
 -11   3   1   -3.40    3.60
  11   3  -1    6.10    7.80
  11   3  -1   -3.20    5.30
  11   3  -1    0.80    4.10
 -11   3   1    5.90    6.60
 -11   3   1    0.00    4.10
   9   3  -1  149.69   17.50
   9   3  -1  151.48   20.20
  -7  -3   1   20.70    6.50
   7  -3  -1   11.50    6.50
  -7  -3   1   17.60    7.40
   7   3  -1   15.90    6.60
   7   3  -1   15.60    6.70
   7   3  -1   12.00    6.70
  -5  -3   1   67.09   14.60
   5  -3  -1   64.69    5.10
  -5  -3   1   73.39    8.90
   5  -3  -1   65.19   10.10
   5   3  -1   54.19    9.70
   5   3  -1   70.39   10.30
  -5   3   1   74.59    9.00
   5   3  -1   55.49    8.80
  -3  -3   1 3921.81  101.59
   3  -3  -1 3971.70  100.49
  -3  -3   1 3968.10   98.29
   3  -3  -1 3918.61   91.59
   3   3  -1 4048.70   99.39
  -3   3   1 3888.91   98.19
  -3   3   1 3828.32   98.19
   3   3  -1 4028.60   99.79
   3   3  -1 3923.71  107.69
  -1  -3   1    5.80    2.00
   1  -3  -1    4.80    2.80
   1  -3  -1    4.70    2.00
  -1  -3   1    3.50    2.20
   1   3  -1    4.90    5.00
   1   3  -1    2.90    1.80
  -1   3   1    3.60    3.90
  -1   3   1    0.20    2.00
   1  -3   1  177.78    8.70
  -1  -3  -1  169.38   17.40
  -1  -3  -1  180.28   10.70
  -1   3  -1  168.68   12.30
   1   3   1  182.78   10.40
   1   3   1  162.98   13.80
   3  -3   1 3184.08   78.19
   3  -3   1 2886.11   72.89
  -3  -3  -1 3041.20   94.79
  -3  -3  -1 2964.80   81.29
   3   3   1 2994.70   75.79
   3   3   1 2989.60   85.79
   3   3   1 2839.92   94.49
  -3   3  -1 2901.21   78.89
  -5  -3  -1 2011.60   74.69
   5  -3   1 1946.71   61.09
   5  -3   1 2076.29   54.79
   5   3   1 2040.70   66.89
   5   3   1 1964.00   60.19
   5   3   1 1964.50   63.79
  -7  -3  -1   -0.70    8.50
   7  -3   1    5.80    4.10
   7  -3   1   11.10    5.70
   7   3   1   10.90    7.50
   7   3   1    9.20    6.30
  -7   3  -1    9.00    3.00
   7   3   1    5.10    5.00
   9  -3   1  452.35   32.60
   9   3   1  386.26   28.40
   9   3   1  456.15   32.20
 -11  -3  -1   18.10    5.90
 -11  -3  -1    6.80    6.20
  11  -3   1    7.90    8.90
  11   3   1   19.10   10.20
 -11   3  -1   14.60    5.40
 -11   3  -1   12.10    9.00
 -11   3  -1   17.90    6.20
  11   3   1   24.40    6.60
 -11   3  -1   10.90    6.20
 -11   3  -1   15.90    6.80
  11   3   1    8.40    8.30
 -11   3  -1   10.40    5.90
 -13  -3  -1    9.30    7.10
 -13  -3  -1   34.70    9.40
 -13  -3  -1   27.70    8.40
  13   3   1   35.40    9.00
 -13   3  -1   15.50    9.20
 -13   3  -1   20.20    4.90
  13   3   1   27.20   11.50
 -13   3  -1   22.20    7.20
 -13   3  -1   21.40    8.50
 -13   3  -1   13.80   10.90
 -15  -3  -1   39.70    8.00
 -15  -3  -1   17.50    8.50
 -15  -3  -1   32.40    7.10
 -15  -3  -1   48.90    9.10
 -15   3  -1   32.40    8.90
 -15   3  -1   36.40    9.30
  15   3   1   43.90    8.50
 -15   3  -1   32.00    9.00
 -15   3  -1   39.00   13.70
 -15   3  -1   27.50    7.00
 -17  -3  -1    8.00    4.30
 -17  -3  -1   -0.20    6.80
 -17   3  -1   -2.20    7.20
 -17   3  -1   -3.20    5.50
 -17   3  -1    4.90    4.90
 -17   3  -1    4.20    3.00
  17   3   1    7.70    6.30
 -17   3  -1    0.20    6.00
 -17   3  -1   12.00    5.40
 -17   3  -1    5.70    5.40
 -17   3  -1    2.70    5.00
 -19  -3  -1   10.70    4.00
 -19   3  -1    8.10    6.00
 -19   3  -1   18.20    6.80
 -19   3  -1   11.30    4.30
 -19   3  -1   14.90    5.50
 -19   3  -1    6.30    4.40
 -21  -3  -1   15.30    3.50
 -21  -3  -1   10.20    3.70
 -21   3  -1    9.70    4.10
 -21   3  -1    8.80    3.10
 -20  -4   1   30.00    5.40
 -20   4   1   32.40    5.90
 -20   4   1   23.20    4.90
 -20   4   1   26.00    5.80
 -20   4   1   22.30    5.40
 -20   4   1   12.00    4.60
 -18  -4   1   95.79   10.00
 -18   4   1   86.69   12.00
 -18   4   1   83.89   11.30
 -18   4   1   68.79   11.20
 -18   4   1   54.79    9.30
 -18   4   1   82.99    9.30
 -18   4   1   46.00   11.80
  18   4  -1   60.49   10.20
 -16  -4   1   89.29   12.40
 -16   4   1  120.29   14.90
 -16   4   1   81.79   12.60
 -16   4   1  106.29   13.10
 -16   4   1   88.29   13.60
 -16   4   1   91.79   14.60
 -14  -4   1  482.15   25.40
 -14   4   1  461.25   31.50
 -14   4   1  464.25   20.00
 -14   4   1  497.55   27.70
 -14   4   1  488.55   26.40
 -14   4   1  501.85   32.60
 -14   4   1  486.75   24.40
  14   4  -1  480.55   25.10
 -14   4   1  471.35   27.20
 -12  -4   1  499.45   24.90
 -12  -4   1  429.36   23.10
  12  -4  -1  448.26   44.60
 -12  -4   1  469.65   26.80
  12   4  -1  422.96   22.70
 -12   4   1  478.15   28.70
 -12   4   1  493.95   25.80
  12   4  -1  446.96   35.70
 -12   4   1  424.06   19.10
 -12   4   1  473.55   24.70
 -12   4   1  485.85   24.60
 -12   4   1  455.45   23.40
 -12   4   1  439.86   28.40
 -10  -4   1   46.70    9.40
 -10  -4   1   32.00    7.40
  10  -4  -1   34.10   12.20
 -10   4   1   40.90    9.70
 -10   4   1   41.80    8.70
 -10   4   1   40.70    8.00
  10   4  -1   19.10   10.60
 -10   4   1   45.60    9.60
  10   4  -1   39.80    7.90
 -10   4   1   29.90    7.70
  10   4  -1   30.40   10.90
   8  -4  -1  194.18   21.40
   8   4  -1  151.38   18.00
   8   4  -1  165.58   18.50
  -6  -4   1  832.92   50.99
   6  -4  -1  887.41   24.60
  -6  -4   1  813.22   34.00
   6  -4  -1  895.71   39.30
   6   4  -1  883.51   42.10
   6   4  -1  844.22   37.70
   6   4  -1  925.61   38.40
   4  -4  -1 1209.48   41.70
  -4  -4   1 1113.49   58.79
   4  -4  -1 1197.88   31.00
  -4  -4   1 1188.08   37.20
   4   4  -1 1208.38   41.00
   4   4  -1 1190.38   39.40
  -4   4   1 1148.29   38.20
   4   4  -1 1185.58   47.90
  -2  -4   1  884.81   30.10
  -2  -4   1  870.81   25.90
   2  -4  -1  862.21   29.90
   2  -4  -1  955.50   29.30
   2   4  -1  864.41   38.00
  -2   4   1  879.11   33.20
   2   4  -1  923.91   29.30
   0  -4  -1  228.88   12.80
   0  -4   1  218.98   11.00
   0   4  -1  213.98   16.60
   0   4   1  221.78   16.80
   0   4  -1  214.78   10.70
   0   4   1  220.08   12.00
   2  -4   1    1.30    2.10
  -2  -4  -1    2.50    6.80
  -2  -4  -1    6.50    3.90
   2  -4   1    4.80    2.40
   2   4   1    2.30    5.60
   2   4   1    4.80    1.60
  -2   4  -1    7.10    4.40
   2   4   1    7.70    3.60
   4  -4   1    5.30    2.30
  -4  -4  -1    5.70    5.00
   4  -4   1    3.30    2.90
  -4  -4  -1    3.10    6.20
   4   4   1    3.40    3.10
  -4   4  -1    9.20    4.00
   4   4   1    8.10    4.30
   4   4   1    8.20    6.50
   6  -4   1  476.15   19.80
   6  -4   1  441.46   25.60
  -6  -4  -1  433.66   34.50
   6   4   1  448.16   24.40
   6   4   1  411.66   25.90
   6   4   1  419.06   27.70
   8  -4   1 1537.75   63.29
   8  -4   1 1591.24   53.79
   8   4   1 1570.34   61.09
   8   4   1 1513.25   63.99
 -10  -4  -1  287.27   17.40
  10  -4   1  303.27   29.50
 -10  -4  -1  311.37   20.20
 -10   4  -1  203.08   23.70
  10   4   1  292.47   27.60
  10   4   1  258.97   15.90
 -10   4  -1  268.77   22.20
 -10   4  -1  274.27   20.20
  10   4   1  275.37   28.70
 -12  -4  -1   14.30    8.70
 -12  -4  -1   13.40    5.60
  12   4   1    7.40   12.60
 -12   4  -1   19.20    8.10
 -12   4  -1   37.50   11.80
  12   4   1   12.20    6.30
 -12   4  -1   25.10    9.80
 -12   4  -1   18.80    7.70
 -12   4  -1   15.70    6.80
 -12   4  -1   17.50    7.00
  12   4   1   22.40   10.80
 -12   4  -1   16.50    4.50
 -14  -4  -1   29.10    8.60
 -14  -4  -1   57.89   10.70
 -14   4  -1   52.39    9.30
  14   4   1   56.89   10.40
 -14   4  -1   71.09   13.20
 -14   4  -1   71.59   11.40
 -14   4  -1   57.99   14.10
 -14   4  -1   63.69   12.60
 -14   4  -1   52.39   10.70
 -16   4  -1   89.09   19.70
 -16   4  -1   50.39    9.40
 -16   4  -1   67.49   17.00
 -16   4  -1   64.69   14.30
 -16   4  -1   69.19   14.10
 -16   4  -1   63.59   11.00
  16   4   1   74.99   12.00
 -16   4  -1   75.99    7.00
 -18  -4  -1   18.50    5.00
 -18   4  -1   18.50    6.60
 -18   4  -1   19.90    6.30
  18   4   1    3.40    5.10
 -18   4  -1   10.70    6.50
 -18   4  -1   19.00    6.70
 -18   4  -1   24.70    5.70
 -20  -4  -1  104.59    7.90
 -20  -4  -1  104.99    9.00
 -20   4  -1  109.99    9.20
 -20   4  -1  105.69    7.60
 -20   4  -1   96.99    9.30
 -20   4  -1  108.09   11.10
 -20   4  -1  103.49    9.00
 -21   5   1   25.10    5.00
 -19   5   1  118.19    9.60
 -19   5   1  124.99   10.30
 -19   5   1  133.79   11.40
  19   5  -1  140.39   11.10
 -17  -5   1   62.09    9.60
 -17   5   1   52.09    8.80
 -17   5   1   62.59   15.10
 -17   5   1   44.90    8.30
 -17   5   1   46.60    8.50
  17   5  -1   53.49    8.60
 -17   5   1   48.80   10.40
 -17   5   1   50.69   10.00
 -15  -5   1   -3.10    3.50
  15   5  -1    2.80    4.80
 -15   5   1    2.50    5.30
 -15   5   1   -5.00    5.60
 -15   5   1    2.90    4.90
 -15   5   1    5.50    5.50
 -15   5   1    1.80   10.00
 -15   5   1    0.60    2.90
 -15   5   1   -0.40    4.20
 -13  -5   1   43.60    9.70
  13   5  -1   70.29   17.00
 -13   5   1   57.59   10.70
 -13   5   1   37.40   10.00
 -13   5   1   51.49   10.40
 -13   5   1   50.69   15.70
 -13   5   1   61.79   14.40
 -13   5   1   39.80    8.70
 -13   5   1   42.80    9.00
  13   5  -1   63.39   10.00
 -11  -5   1   67.99   10.60
  11  -5  -1   67.89   18.70
 -11   5   1   73.89    6.90
 -11   5   1  122.39   16.70
 -11   5   1   88.69   12.40
  11   5  -1   40.00   15.60
 -11   5   1   97.49   13.40
 -11   5   1   63.29   15.20
  11   5  -1   72.29   13.50
  11   5  -1   93.29    9.90
 -11   5   1   80.19   12.30
 -11   5   1   81.59   11.50
  11   5  -1   73.29   19.40
   9  -5  -1  722.13   45.00
   9   5  -1  725.73   42.40
   9   5  -1  661.43   39.10
  -9   5   1  634.64   27.00
  -9   5   1  612.94   29.20
  -9   5   1  624.14   27.10
  -9   5   1  629.14   27.40
   9   5  -1  638.84   31.30
   9   5  -1  621.64   26.30
   7  -5  -1 1733.43   66.59
   7   5  -1 1716.63   61.49
   7   5  -1 1579.94   66.89
   5  -5  -1  839.92   36.80
   5  -5  -1  828.32   23.10
   5  -5  -1  724.93   32.90
   5   5  -1  816.82   34.20
   5   5  -1  800.52   32.50
  -5   5   1  770.52   31.10
   5   5  -1  765.72   40.40
  -3  -5   1   32.10    4.00
  -3  -5   1   20.70    5.70
   3  -5  -1   23.40    5.00
   3  -5  -1   17.10    4.90
   3   5  -1   26.70    5.30
   3   5  -1   27.90    8.40
  -3   5   1   27.70    6.60
   1  -5  -1    1.70    2.20
  -1  -5   1   -0.60    2.50
  -1  -5   1    0.70    1.30
   1   5  -1   -1.20    4.90
   1   5  -1   -0.30    1.90
  -1   5   1    4.90    5.40
   1  -5   1  364.16   13.60
  -1  -5  -1  324.27   17.90
   1  -5   1  338.37   16.20
  -1  -5  -1  355.96   30.90
  -1   5  -1  356.16   22.50
   1   5   1  351.56   23.90
   1   5   1  341.77   17.40
   3  -5   1 1221.68   44.80
  -3  -5  -1 1239.68   44.50
   3  -5   1 1293.17   37.50
   3  -5   1 1343.57   40.80
  -3  -5  -1 1176.28   61.09
   3   5   1 1233.68   43.10
   3   5   1 1276.97   34.20
  -3   5  -1 1224.28   45.20
   3   5   1 1320.17   53.39
  -5  -5  -1 1012.00   44.50
   5  -5   1 1008.20   31.50
   5  -5   1 1010.50   40.40
  -5   5  -1  986.40   38.50
   5   5   1  944.81   46.80
   5   5   1 1070.89   57.79
   5   5   1  970.90   36.00
   7  -5   1  441.56   20.30
   7  -5   1  450.05   29.20
   7   5   1  442.46   26.60
   7   5   1  401.76   31.00
   9  -5   1   -0.70    7.00
   9   5   1    0.40    3.70
  -9   5  -1    1.10    4.30
  -9   5  -1   -4.60    5.10
   9   5   1   -3.70    6.20
  -9   5  -1    4.90    4.40
   9   5   1    7.70    7.10
  -9   5  -1    0.30    3.30
  -9   5  -1   -5.00    3.30
 -11  -5  -1  120.49   11.80
  11  -5   1  103.39   22.60
 -11   5  -1  110.19   13.00
 -11   5  -1  111.19   16.60
 -11   5  -1  111.59   12.80
  11   5   1  115.59   11.20
  11   5   1  120.49   22.60
 -11   5  -1  105.69   11.60
  11   5   1  104.69   20.80
 -11   5  -1   97.89   12.50
 -11   5  -1  122.29   13.10
 -11   5  -1  122.89   13.20
 -11   5  -1  116.19    8.10
 -13  -5  -1   62.79   10.30
 -13   5  -1   77.09   12.30
 -13   5  -1   70.39   11.50
 -13   5  -1   80.09   15.60
 -13   5  -1   66.89   11.80
 -13   5  -1   64.69   11.50
  13   5   1   58.49   20.20
 -13   5  -1   47.50    9.60
 -13   5  -1   64.49   14.60
  13   5   1   63.09   10.80
 -13   5  -1   62.19   11.00
 -15   5  -1  138.99   16.40
 -15   5  -1  133.79   13.10
 -15   5  -1   87.49   11.40
 -15   5  -1  115.99   13.20
 -15   5  -1  115.79   13.60
 -15   5  -1  124.79    7.80
 -15   5  -1  123.59   19.00
 -15   5  -1  138.39   15.30
  15   5   1  130.69   13.50
 -17  -5  -1   35.10    7.70
 -17   5  -1   34.90    9.50
 -17   5  -1   40.60    8.40
 -17   5  -1   57.19   10.40
 -17   5  -1   48.20    8.80
  17   5   1   46.90    8.60
 -17   5  -1   44.80    8.90
 -17   5  -1   36.30   12.20
 -19  -5  -1    5.50    3.30
 -19   5  -1    3.30    4.20
 -19   5  -1   10.40    4.70
 -19   5  -1    5.90    3.80
  19   5   1   -1.20    3.30
 -19   5  -1    3.60    3.60
 -19   5  -1   -0.50    4.10
 -20  -6   1    0.10    2.30
 -20   6   1    3.30    3.00
 -20   6   1   -2.30    2.90
 -20   6   1    0.80    3.90
  20   6  -1    4.90    3.00
 -20   6   1   -1.10    3.00
 -20   6   1    4.80    3.00
 -18  -6   1   72.69    9.90
 -18   6   1   56.49   12.70
  18   6  -1   66.49    8.90
 -18   6   1   75.69   12.50
 -18   6   1   50.19    8.90
 -18   6   1   82.49   14.90
 -18   6   1   65.69   10.10
 -18   6   1   44.00    6.60
 -16   6   1   48.40   10.90
  16   6  -1   50.69    9.30
 -16   6   1   52.09   10.00
 -16   6   1   43.90    7.80
 -16   6   1   50.89   13.90
 -16   6   1   40.40    8.60
 -16   6   1   40.00    8.70
 -14  -6   1   92.39   12.90
 -14   6   1   75.49    6.50
 -14   6   1  104.89   15.40
 -14   6   1   84.69   13.00
 -14   6   1   95.39   13.60
 -14   6   1   76.09   11.50
 -14   6   1  108.09   18.80
  14   6  -1   96.29   11.20
 -14   6   1  108.19   17.80
 -14   6   1   87.69   10.80
 -12  -6   1  105.39   18.70
 -12   6   1   84.79   12.50
  12   6  -1   20.50   24.60
 -12   6   1   89.69   16.40
 -12   6   1   76.69    7.00
 -12   6   1   94.19   18.50
 -12   6   1  107.69   15.40
 -12   6   1   84.09   12.30
  12   6  -1   81.49   17.50
 -12   6   1   73.89   10.70
 -12   6   1   86.59   12.20
 -10  -6   1   -1.60    4.00
  10  -6  -1   -1.40    6.10
  10  -6  -1   -9.20    5.50
  10   6  -1    2.20   10.70
  10   6  -1   -2.40    6.30
 -10   6   1    1.00    3.70
  10   6  -1   -3.90    5.80
  10   6  -1    3.20    6.20
  10   6  -1   -1.20    3.30
 -10   6   1   -3.50    3.80
 -10   6   1   -8.10    8.10
 -10   6   1   -5.80    3.80
 -10   6   1   -1.50    3.90
 -10   6   1   -3.30    5.70
 -10   6   1   -5.70    3.40
   8  -6  -1   28.90    9.70
   8   6  -1   20.50    8.70
  -8   6   1   48.60    8.30
   8   6  -1   38.50   10.20
  -8   6   1   35.80    9.10
   8   6  -1   47.60    7.70
  -8   6   1   28.20    6.90
   8   6  -1   31.30   10.50
  -8   6   1   35.40    7.40
   6  -6  -1   21.60    6.90
   6  -6  -1   30.40    8.60
  -6   6   1   16.90    7.10
   6   6  -1   21.90    6.90
   6   6  -1   28.80    9.60
   6   6  -1   28.80    7.10
   4  -6  -1  318.27   20.20
  -4  -6   1  315.17   21.90
   4  -6  -1  297.07   13.30
   4  -6  -1  320.97   20.50
   4   6  -1  301.77   18.90
   4   6  -1  328.67   27.30
  -2  -6   1  164.08   12.90
   2  -6  -1  145.59   10.00
   2  -6  -1  147.29   12.40
   2   6  -1  137.09   10.90
   2   6  -1  155.98   18.20
  -2   6   1  155.98   15.70
   0  -6   1  530.75   15.70
   0  -6  -1  541.75   24.50
   0  -6   1  533.55   15.20
   0  -6   1  527.85   22.80
   0  -6  -1  563.04   39.70
   0   6  -1  568.84   32.80
   0   6   1  541.35   24.20
   0   6   1  511.05   30.70
   2  -6   1  416.86   20.40
   2  -6   1  460.85   18.70
  -2  -6  -1  410.46   22.60
  -2  -6  -1  396.06   35.90
   2   6   1  457.15   30.30
   2   6   1  408.56   22.20
  -2   6  -1  439.26   26.30
   4  -6   1  953.70   31.60
   4  -6   1  982.90   37.60
  -4  -6  -1  979.70   42.30
   4  -6   1  933.31   36.30
  -4   6  -1  923.71   39.60
   4   6   1  969.20   48.60
   6  -6   1  468.95   27.00
   6  -6   1  419.26   18.50
   6  -6   1  448.66   28.00
   6   6   1  433.46   23.20
   6   6   1  463.25   33.90
  -6   6  -1  423.76   24.80
   8  -6   1  391.46   31.00
   8   6   1  400.06   18.70
  -8   6  -1  401.46   20.60
  -8   6  -1  398.96   21.30
   8   6   1  406.76   27.50
   8   6   1  443.26   34.90
  -8   6  -1  411.76   20.70
   8   6   1  403.16   24.20
  -8   6  -1  397.56   20.70
 -10  -6  -1  735.53   31.50
  10  -6   1  746.23   52.39
 -10   6  -1  783.62   31.10
 -10   6  -1  773.82   33.60
 -10   6  -1  782.42   35.30
 -10   6  -1  782.42   32.70
  10   6   1  784.52   30.80
  10   6   1  780.12   47.90
 -10   6  -1  745.93   32.60
  10   6   1  738.13   36.10
 -10   6  -1  746.13   30.60
 -10   6  -1  716.43   31.00
  10   6   1  809.72   51.19
 -12  -6  -1  395.16   22.60
 -12   6  -1  372.86   26.60
 -12   6  -1  372.76   21.50
 -12   6  -1  381.86   23.70
  12   6   1  404.96   21.80
 -12   6  -1  394.96   22.40
 -12   6  -1  402.46   24.30
 -12   6  -1  345.07   27.50
 -12   6  -1  406.56   23.80
 -12   6  -1  406.96   22.20
  12   6   1  372.96   38.20
 -14   6  -1  391.16   24.50
 -14   6  -1  396.96   28.40
 -14   6  -1  412.06   24.50
 -14   6  -1  431.36   29.60
  14   6   1  400.26   22.30
 -14   6  -1  422.86   25.30
 -14   6  -1  436.16   23.70
 -14   6  -1  389.66   32.20
 -14   6  -1  422.16   23.30
 -16  -6  -1  163.58   14.50
 -16   6  -1  176.88   15.90
 -16   6  -1  176.28   16.20
 -16   6  -1  151.78   21.00
  16   6   1  184.08   14.80
 -16   6  -1  186.28   17.20
 -16   6  -1  154.28   14.20
 -16   6  -1  169.88   14.30
 -18  -6  -1   19.10    5.00
 -18   6  -1   32.30    7.20
 -18   6  -1   21.00    8.50
 -18   6  -1   44.20   13.30
 -18   6  -1   29.80    7.50
 -18   6  -1   41.60    7.40
  18   6   1   33.80    6.20
 -18   6  -1   37.10    7.40
 -20  -6  -1   -0.10    2.10
 -20  -6  -1    4.00    3.80
 -20   6  -1    4.10    3.00
 -20   6  -1    2.70    2.70
 -20   6  -1   -8.70    3.00
 -20   6  -1    7.60    3.30
 -20   6  -1   -2.90    2.70
 -19  -7   1   19.50    4.00
 -19   7   1   21.60    5.90
  19   7  -1   23.70    5.10
 -19   7   1   29.90    5.40
 -19   7   1   22.70    5.60
 -19   7   1   25.30    5.60
 -19   7   1   41.10    7.80
 -17  -7   1   10.40    4.80
 -17   7   1    4.70    4.40
 -17   7   1    8.90    4.90
 -17   7   1   11.70    8.30
 -17   7   1    9.60    5.40
 -17   7   1   10.60    6.20
 -17   7   1   -1.60    4.00
  17   7  -1    8.50    5.00
  15   7  -1    6.10    4.50
 -15   7   1   10.90    6.20
 -15   7   1   19.60    8.20
 -15   7   1   13.90   10.10
 -15   7   1   16.10    6.00
 -15   7   1   30.00   10.60
 -15   7   1   22.40    7.70
 -15   7   1   21.40    7.30
 -13  -7   1  752.22   32.70
  13   7  -1  717.63   53.79
 -13   7   1  752.22   31.70
 -13   7   1  706.63   31.00
 -13   7   1  756.72   34.20
 -13   7   1  684.53   38.60
 -13   7   1  709.13   33.80
 -13   7   1  724.33   33.20
 -13   7   1  727.43   37.50
  13   7  -1  728.73   31.00
 -11  -7   1  122.39   12.90
 -11   7   1   92.29   21.10
 -11   7   1  111.19   12.30
 -11   7   1  132.09   27.20
  11   7  -1  107.29   15.90
  11   7  -1  106.99   21.00
 -11   7   1  108.89   19.20
  11   7  -1  130.39   19.50
   9  -7  -1   -6.70    5.00
  -9  -7   1    9.50    5.20
   9  -7  -1    0.60    7.10
   9   7  -1    6.50    4.00
  -9   7   1   11.40    7.20
  -9   7   1   11.10    5.40
  -9   7   1    8.30    4.80
   9   7  -1    6.80    7.70
   9   7  -1   -1.80    7.30
  -9   7   1    5.50    7.30
  -9   7   1   17.10    6.10
   9   7  -1    9.40    8.50
  -9   7   1    4.60    4.80
  -9   7   1   10.90    5.30
   7  -7  -1  377.06   27.10
   7  -7  -1  389.46   29.80
  -7   7   1  341.17   22.10
   7   7  -1  361.56   27.20
   7   7  -1  401.06   34.30
   7   7  -1  343.37   16.40
  -7   7   1  345.87   18.20
  -7   7   1  345.27   20.30
   7   7  -1  367.06   22.90
  -7   7   1  345.87   19.30
  -7   7   1  338.17   18.40
   5  -7  -1   54.29   10.90
   5  -7  -1   44.00    8.20
   5  -7  -1   55.39   10.10
   5  -7  -1   56.99    5.70
   5   7  -1   54.49   10.60
  -5   7   1   59.79   10.80
   5   7  -1   59.29   14.70
   3  -7  -1  781.62   43.60
   3  -7  -1  775.62   31.30
  -3  -7   1  820.82   36.10
   3  -7  -1  812.12   35.10
  -3   7   1  798.72   38.00
   3   7  -1  775.72   33.10
   3   7  -1  816.62   45.00
   1  -7  -1 1397.26   67.89
  -1  -7   1 1435.86   48.20
   1  -7  -1 1404.56   49.10
  -1   7   1 1442.96   58.59
   1   7  -1 1483.35   61.59
   1   7  -1 1316.67   45.70
  -1  -7  -1 1141.49   64.59
   1  -7   1 1116.89   32.30
  -1  -7  -1 1189.38   44.20
   1  -7   1 1140.19   40.60
   1  -7   1 1140.39   32.80
   1   7   1 1128.89   53.19
   1   7   1 1162.18   43.10
  -1   7  -1 1133.89   50.39
   3  -7   1  759.52   28.40
  -3  -7  -1  755.92   35.50
   3  -7   1  698.23   30.50
   3  -7   1  664.13   28.70
  -3   7  -1  706.73   36.10
   3   7   1  698.23   42.50
   3   7   1  650.33   32.20
   5  -7   1  365.46   17.70
   5  -7   1  368.16   23.20
  -5  -7  -1  392.46   29.40
   5  -7   1  372.06   24.50
   5   7   1  366.46   31.00
  -5   7  -1  389.86   25.40
   7  -7   1  907.11   42.90
   7  -7   1  921.41   29.70
   7  -7   1  924.51   47.70
  -7   7  -1  814.92   39.10
  -7   7  -1  889.41   33.20
   7   7   1  948.61   53.59
  -7   7  -1  841.12   34.70
  -7   7  -1  859.51   32.60
   7   7   1  932.11   37.20
   7   7   1  871.61   38.20
   7   7   1  872.11   30.50
  -7   7  -1  844.02   34.20
   9  -7   1  453.25   33.20
   9  -7   1  413.56   35.50
   9   7   1  389.46   24.60
   9   7   1  444.26   38.30
  -9   7  -1  437.46   22.40
   9   7   1  403.06   31.10
  -9   7  -1  462.45   24.10
   9   7   1  436.26   20.60
  -9   7  -1  425.06   22.60
  -9   7  -1  376.26   26.10
   9   7   1  429.46   27.50
  -9   7  -1  451.05   23.20
  -9   7  -1  439.56   24.60
  -9   7  -1  418.96   21.00
 -11  -7  -1   14.60    6.50
  11   7   1   -2.80    9.30
 -11   7  -1   12.50    6.90
 -11   7  -1    1.20    4.70
 -11   7  -1   -6.10   10.50
 -11   7  -1    4.00    5.80
  11   7   1   -4.80    6.70
 -11   7  -1    1.00    4.80
 -11   7  -1   -1.10    7.00
  11   7   1    5.90    4.60
 -11   7  -1    7.90    5.40
  13   7   1    2.80    4.20
 -13   7  -1    6.70    5.00
 -13   7  -1    8.60    5.30
 -13   7  -1    9.50    6.80
  13   7   1    0.70   15.90
 -13   7  -1   11.40    6.00
 -13   7  -1    8.30    5.70
 -13   7  -1    4.30    9.00
 -15  -7  -1   55.79   10.70
 -15   7  -1   35.10    7.60
 -15   7  -1   54.19   11.40
 -15   7  -1   31.30    8.60
  15   7   1   45.30    9.10
 -15   7  -1   44.30    9.50
 -15   7  -1   42.70   12.30
 -15   7  -1   31.30    7.70
 -17  -7  -1    2.40    2.90
 -17   7  -1   -4.10    6.10
 -17   7  -1    3.30    3.40
 -17   7  -1    2.60    4.00
 -17   7  -1   -0.30    4.10
  17   7   1   -6.60    2.60
 -17   7  -1    4.40    5.70
 -17   7  -1   -3.00    3.10
 -19  -7  -1    1.30    2.20
 -19   7  -1    7.20    5.80
 -19   7  -1    3.30    3.10
 -19   7  -1    0.80    3.20
 -19   7  -1   -0.50    4.20
 -19   7  -1    0.50    3.40
  19   7   1    3.30    4.80
 -18  -8   1   32.50    5.60
 -18   8   1   40.80    8.50
 -18   8   1   33.10    5.50
 -18   8   1   38.40    7.20
  18   8  -1   49.70    7.30
 -18   8   1   29.30    5.90
 -18   8   1   40.20    9.30
 -18   8   1   31.50    6.70
 -16  -8   1    3.70    3.70
 -16   8   1   -8.10    7.00
 -16   8   1   -0.30    3.80
 -16   8   1    0.00    5.30
 -16   8   1   -0.40    3.90
 -16   8   1   -2.70    4.10
  16   8  -1   -1.50    6.20
 -16   8   1   -1.10    4.40
  16   8  -1    2.20    3.80
 -14   8   1   -0.10    4.50
  14   8  -1    3.90    6.40
 -14   8   1   23.30   16.50
 -14   8   1    9.90   13.40
 -14   8   1    2.60    5.70
 -14   8   1   -1.90    4.20
 -14   8   1    6.10    6.80
 -14   8   1   -4.70    5.00
 -12  -8   1    9.10    5.70
  12   8  -1    0.30    3.40
 -12   8   1    3.00    5.20
  12   8  -1  -12.30   12.00
  12   8  -1   -5.60    7.10
 -12   8   1   -2.30    4.70
 -12   8   1   -1.40    5.40
 -12   8   1   -0.20    5.10
 -12   8   1    5.00    5.60
 -12   8   1   -1.10   10.20
 -12   8   1    7.40    8.00
 -10  -8   1   66.19   10.90
  10  -8  -1   51.99   17.90
 -10   8   1   77.09   14.00
  10   8  -1   51.99   14.90
 -10   8   1   61.29   14.40
 -10   8   1   77.79   14.10
 -10   8   1   51.39    8.90
 -10   8   1   63.09   11.20
 -10   8   1   79.39   18.80
  10   8  -1   84.69   17.80
  10   8  -1   60.59   12.10
   8  -8  -1   11.40   11.10
   8  -8  -1   17.40    8.60
  -8   8   1   26.20    6.50
   8   8  -1   28.70   10.30
  -8   8   1   19.40    6.20
   8   8  -1   -1.20    5.70
  -8   8   1   15.30    7.60
  -8   8   1   20.30    6.70
   8   8  -1   20.50   12.30
  -8   8   1   23.10    8.60
   8   8  -1   18.70    5.30
   8   8  -1   25.10    7.80
  -8   8   1   17.40    6.10
  -8   8   1   35.60    7.80
  -8   8   1   16.10    7.00
   8   8  -1    4.70    6.10
   6  -8  -1   49.40   11.10
   6  -8  -1   24.90   10.40
  -6   8   1   45.60    8.00
   6   8  -1   57.69   11.20
   6   8  -1   48.20    9.50
  -6   8   1   54.79   11.20
  -6   8   1   63.59   11.10
  -6   8   1   47.30   10.10
   6   8  -1   53.19    7.20
  -6   8   1   44.90    8.70
   6   8  -1   39.60   13.20
  -6   8   1   59.79    9.10
  -4  -8   1   63.39   12.60
   4  -8  -1   58.09    9.70
   4  -8  -1   45.70   11.60
   4  -8  -1   61.99   11.40
   4   8  -1   65.19   14.80
  -4   8   1   70.39   13.30
  -2  -8   1   24.70    7.10
   2  -8  -1   26.00    7.30
   2  -8  -1   29.10   11.20
   2   8  -1   30.60   11.60
   2   8  -1   25.70    8.20
  -2   8   1   19.40    8.00
   0  -8   1  306.37   20.30
   0  -8  -1  274.97   20.30
   0  -8  -1  253.47   33.90
   0   8   1  295.27   26.60
   0   8  -1  280.37   25.90
   2  -8   1 1044.60   33.00
  -2  -8  -1 1017.10   44.40
   2  -8   1  957.70   39.70
  -2   8  -1 1067.69   50.09
   2   8   1 1058.49   54.59
   4  -8   1  114.49   13.80
   4  -8   1  136.19   11.80
   4  -8   1  139.69   14.30
  -4  -8  -1  130.19   16.90
  -4   8  -1  130.39   16.80
   4   8   1  106.89   19.60
   6  -8   1   -7.20    5.00
   6  -8   1    1.90    4.80
   6  -8   1   -2.70    2.60
  -6   8  -1    5.00    5.10
   6   8   1   -5.30    4.70
  -6   8  -1   -1.00    5.50
  -6   8  -1    3.90    4.00
  -6   8  -1    4.40    4.30
   6   8   1   -1.70    5.60
  -6   8  -1    0.50    4.40
   6   8   1    7.70    3.20
  -6   8  -1    3.20    4.10
   8  -8   1   64.39   16.60
   8  -8   1   51.79   12.10
   8   8   1   79.49   19.50
  -8   8  -1  100.29   12.50
  -8   8  -1   79.99    9.80
  -8   8  -1   70.49   12.20
  -8   8  -1  103.69   12.40
  -8   8  -1   99.19   10.70
  -8   8  -1   64.79    9.90
   8   8   1   84.69    8.60
   8   8   1   89.49   13.60
   8   8   1   78.69   14.90
  -8   8  -1   82.39   12.30
  -8   8  -1   78.19   11.60
  10   8   1  195.98   19.20
 -10   8  -1  211.18   15.30
  10   8   1  195.48   15.40
 -10   8  -1  189.68   18.10
 -10   8  -1  201.18   20.90
 -10   8  -1  235.88   19.60
 -10   8  -1  198.78   16.30
 -10   8  -1  237.58   21.40
 -10   8  -1  230.98   23.10
  10   8   1  195.98   31.80
 -12  -8  -1    1.80    4.40
 -12   8  -1   -3.40    4.90
 -12   8  -1    9.70    8.90
  12   8   1    3.80    4.20
  12   8   1    1.10   12.20
 -12   8  -1    4.40    5.60
 -12   8  -1   -4.30   10.60
 -12   8  -1   -4.60    4.40
 -12   8  -1    0.10    5.00
 -12   8  -1    3.80    5.20
 -14  -8  -1   25.70    7.90
 -14   8  -1   20.60    6.30
 -14   8  -1   48.60   12.40
 -14   8  -1   25.60    9.40
  14   8   1   25.50    9.00
 -14   8  -1   16.30    8.90
 -14   8  -1   21.60   11.30
 -14   8  -1   16.40    9.80
 -14   8  -1   53.09   11.30
  14   8   1   19.00    7.90
 -16  -8  -1   60.99    9.10
 -16   8  -1   76.09    9.50
 -16   8  -1   73.29   11.90
 -16   8  -1   47.80    8.00
  16   8   1   84.99    9.70
 -16   8  -1   95.79   15.50
 -16   8  -1   54.29    9.40
 -16   8  -1   62.29   10.00
 -18  -8  -1  118.29    9.50
 -18   8  -1  125.59   11.30
 -18   8  -1  122.69   12.30
 -18   8  -1  147.99    9.80
 -18   8  -1  111.19   12.80
 -18   8  -1  119.49   10.80
  18   8   1  115.49    9.10
 -18   8  -1  114.99    9.60
 -19  -9   1   -0.30    2.00
 -19   9   1    5.80    4.20
  19   9  -1   -0.50    1.90
 -19   9   1    1.70    3.00
 -19   9   1    1.10    3.70
 -19   9   1    2.90    3.30
 -17  -9   1    3.90    3.20
 -17   9   1    6.20    7.00
 -17   9   1    8.50    8.00
 -17   9   1   -5.80    7.50
 -17   9   1    4.30    6.10
 -15  -9   1   -0.40    3.50
 -15   9   1    7.20    8.50
 -15   9   1   -0.10    4.10
  15   9  -1    7.90    5.60
 -15   9   1   -0.20    3.40
 -15   9   1    2.90    4.50
  15   9  -1    4.40    3.90
 -15   9   1    4.80    8.50
 -15   9   1    4.50    6.00
 -15   9   1   -6.70    4.10
 -13  -9   1   23.30    8.00
 -13   9   1   30.90    8.40
 -13   9   1   20.40    7.60
 -13   9   1   22.90    7.50
 -13   9   1   10.90   16.90
 -13   9   1   40.90   11.30
  13   9  -1   22.70    6.50
 -13   9   1   22.90    7.50
  11   9  -1  303.27   22.60
 -11   9   1  278.57   18.00
 -11   9   1  302.57   20.60
 -11   9   1  278.17   20.30
 -11   9   1  304.17   20.60
  11   9  -1  288.87   17.60
 -11   9   1  300.17   23.50
  11   9  -1  325.17   37.30
 -11   9   1  302.27   19.60
 -11   9   1  288.57   26.60
   9  -9  -1  590.14   70.59
   9   9  -1  733.73   32.80
  -9   9   1  707.43   29.00
  -9   9   1  743.53   36.80
   9   9  -1  785.62   34.90
  -9   9   1  766.22   32.40
  -9   9   1  808.52   46.30
   9   9  -1  761.22   40.30
  -9   9   1  752.02   34.60
   9   9  -1  759.32   54.19
   9   9  -1  724.53   36.90
   9   9  -1  686.13   38.00
  -9   9   1  725.53   47.50
   7  -9  -1  279.47   26.40
  -7   9   1  238.28   22.00
   7   9  -1  261.27   14.60
  -7   9   1  251.17   16.10
  -7   9   1  239.78   15.80
  -7   9   1  252.47   18.80
   7   9  -1  257.97   19.60
  -7   9   1  272.97   17.90
   7   9  -1  269.87   21.80
  -7   9   1  292.37   19.20
   7   9  -1  245.68   17.30
  -7   9   1  262.17   19.60
  -7   9   1  245.28   17.80
  -7   9   1  282.87   18.60
   7   9  -1  268.87   31.10
  -7   9   1  235.08   21.70
   7   9  -1  243.68   21.50
   5  -9  -1   35.20   10.90
   5  -9  -1   53.89    6.90
   5  -9  -1   43.60    9.50
  -5   9   1   62.09    9.50
   5   9  -1   53.29   11.40
  -5   9   1   56.59   16.30
   5   9  -1   62.99   10.90
  -5   9   1   67.89   11.20
  -5   9   1   61.29   11.00
  -5   9   1   78.39   14.80
   5   9  -1   51.79    7.50
   5   9  -1   56.39   12.90
   5   9  -1   50.29   15.10
  -5   9   1   50.59   10.80
   5   9  -1   47.40    9.40
  -5   9   1   58.09    9.70
  -5   9   1   36.90    9.80
   3  -9  -1  593.84   33.10
   3  -9  -1  539.75   43.00
  -3  -9   1  612.54   35.30
  -3   9   1  566.44   44.30
  -3   9   1  518.85   27.30
  -3   9   1  581.64   27.30
  -3   9   1  630.64   38.10
  -3   9   1  588.64   25.30
   3   9  -1  564.64   26.70
  -3   9   1  605.34   26.90
   3   9  -1  593.44   31.60
   3   9  -1  580.04   27.50
   3   9  -1  583.14   27.20
   3   9  -1  674.63   46.00
   3   9  -1  577.24   29.00
  -1  -9   1 1144.69   47.70
   1  -9  -1 1203.28   49.30
  -1   9   1 1117.89   55.49
   1   9  -1 1090.49   58.09
  -1  -9  -1   34.00    9.60
   1  -9   1   35.80    8.20
  -1   9  -1   29.40   11.30
  -1   9  -1   55.49   16.10
   1   9   1   49.20   14.30
   3  -9   1   -4.20    3.00
   3  -9   1    0.50    4.30
   3  -9   1   -3.30    3.20
  -3  -9  -1    4.20    6.20
   3   9   1   -6.00    5.10
   3   9   1   -4.90    3.30
  -3   9  -1    4.20    4.20
   3   9   1    6.40    4.60
   3   9   1    0.20    5.50
   3   9   1   -3.20    4.50
  -3   9  -1    5.20    6.30
  -3   9  -1    4.70    4.80
  -3   9  -1    0.00    3.80
  -3   9  -1    5.80    5.50
   5  -9   1   14.30    6.90
   5  -9   1   11.10    4.50
   5  -9   1   -0.20    6.80
  -5  -9  -1   -3.00    7.50
  -5   9  -1   10.90    5.00
  -5   9  -1   15.60    8.70
  -5   9  -1   22.50   10.70
   5   9   1    6.70    8.10
  -5   9  -1   19.20    6.50
   5   9   1   15.60    9.90
   5   9   1   15.90    3.90
  -5   9  -1   13.20    6.00
   5   9   1   35.80   10.80
   5   9   1   20.50    6.90
  -5   9  -1   13.00    6.90
  -5   9  -1   21.10    8.50
   5   9   1   10.20    6.50
   7  -9   1   91.19   15.60
   7  -9   1   77.49   18.40
   7   9   1  107.69   17.60
  -7   9  -1   93.29   11.90
  -7   9  -1   90.29   12.70
   7   9   1   83.69   19.70
  -7   9  -1   94.89   17.30
  -7   9  -1   87.39   12.90
  -7   9  -1   80.19    9.90
   7   9   1  104.09   11.40
  -7   9  -1   90.19   14.20
   7   9   1   84.29    8.60
  -7   9  -1   93.39   12.40
   7   9   1   77.59   13.00
  -7   9  -1   76.99   15.10
  -7   9  -1   86.99   12.70
  -7   9  -1   89.99   12.00
   7   9   1  101.79   18.70
  -7   9  -1   80.19   10.80
  -9  -9  -1  454.65   25.30
   9   9   1  512.35   45.20
   9   9   1  432.46   29.90
  -9   9  -1  501.25   23.50
  -9   9  -1  508.05   36.50
  -9   9  -1  459.65   26.90
  -9   9  -1  516.65   27.10
  -9   9  -1  492.35   26.10
  -9   9  -1  484.15   29.00
  -9   9  -1  449.95   26.00
  -9   9  -1  525.05   34.20
   9   9   1  492.35   22.50
 -11  -9  -1   54.39   11.30
  11   9   1   58.49    9.00
 -11   9  -1   61.49    9.70
 -11   9  -1   61.69   10.40
  11   9   1   37.50   11.00
 -11   9  -1   94.59   16.70
 -11   9  -1   63.09   10.80
 -11   9  -1   73.09   11.90
  11   9   1   15.50   14.70
 -11   9  -1   54.09   10.50
 -11   9  -1   59.89   16.00
  11   9   1   53.29   10.70
 -13   9  -1    7.50   10.60
  13   9   1    1.60    5.60
 -13   9  -1    8.60    9.20
 -13   9  -1   -1.10    5.10
 -13   9  -1    6.30    6.40
 -13   9  -1    5.70    5.50
  13   9   1    4.10    5.30
 -13   9  -1    6.10    6.40
 -15  -9  -1   60.19    9.40
 -15   9  -1   53.59   11.10
  15   9   1   64.59    9.80
 -15   9  -1   46.70    9.10
 -15   9  -1   55.79    9.00
 -15   9  -1   57.99    9.60
 -15   9  -1   53.89    8.20
 -15   9  -1   81.69   15.30
 -17  -9  -1   74.99    8.50
 -17   9  -1   45.70    8.00
 -17   9  -1   80.19    8.70
 -17   9  -1   78.69    9.70
 -17   9  -1   81.49    8.40
  17   9   1   72.59    8.40
 -17   9  -1   68.19   11.60
 -17   9  -1   73.49   10.50
 -19  -9  -1   -1.40    1.90
 -19   9  -1    3.60    2.50
 -19   9  -1    8.30    3.50
 -19   9  -1    2.90    3.50
 -19   9  -1    3.90    2.80
  19   9   1    0.40    1.90
 -18 -10   1    1.10    2.50
 -18  10   1    2.80    3.30
 -18  10   1   -3.10    3.90
 -18  10   1    0.60    4.00
 -18  10   1   -3.80    2.10
 -18  10   1    0.30    2.70
  18  10  -1    1.10    1.90
 -16 -10   1    4.70    3.60
  16  10  -1    5.50    3.90
 -16  10   1    4.10    5.60
 -16  10   1    2.50   11.10
 -16  10   1   -1.10    3.00
 -16  10   1    1.90    4.30
 -16  10   1   -0.20    3.90
 -14 -10   1   29.50    7.00
  14  10  -1   17.20    7.40
 -14  10   1   15.60    6.30
 -14  10   1   17.60    6.50
 -14  10   1   26.20    7.70
 -14  10   1   39.80   11.10
 -14  10   1   36.30   11.30
 -14  10   1   28.90    8.00
  14  10  -1   25.00    6.60
 -14  10   1   23.00    7.60
 -12 -10   1    1.10    7.80
  12  10  -1    1.50    4.80
 -12  10   1    0.70    4.70
 -12  10   1    2.40    5.00
 -12  10   1    8.90    7.60
  12  10  -1   -3.40    6.50
 -12  10   1   14.00   11.80
 -12  10   1    0.10    5.50
 -12  10   1    1.70    5.10
  12  10  -1    3.10   18.90
  12  10  -1    4.10    4.10
 -10 -10   1  322.07   22.00
  10  10  -1  324.57   23.70
 -10  10   1  356.86   22.60
  10  10  -1  305.87   38.80
  10  10  -1  341.17   18.60
 -10  10   1  350.76   21.30
 -10  10   1  323.27   26.20
 -10  10   1  326.87   23.10
 -10  10   1  366.46   21.00
 -10  10   1  312.07   18.80
  10  10  -1  347.87   23.60
  10  10  -1  354.06   26.80
  10  10  -1  320.47   22.00
 -10  10   1  374.66   25.20
 -10  10   1  363.06   22.40
   8  10  -1  260.67   19.00
   8  10  -1  272.77   24.20
  -8  10   1  271.67   18.30
   8  10  -1  233.98   23.90
  -8  10   1  292.77   19.40
  -8  10   1  225.08   23.40
   8  10  -1  310.97   36.40
  -8  10   1  270.47   19.80
  -8  10   1  299.87   23.00
   8  10  -1  285.27   22.60
  -8  10   1  305.57   21.70
  -8  10   1  269.37   18.80
   8  10  -1  319.17   23.10
  -8  10   1  245.68   17.70
   8  10  -1  289.07   16.30
  -8  10   1  270.87   20.30
   6 -10  -1   30.10   10.50
   6  10  -1   53.79   17.60
   6  10  -1   39.90   12.60
  -6  10   1   13.90    7.70
  -6  10   1   39.40    9.30
  -6  10   1   36.70    9.60
   6  10  -1   39.90    9.10
   6  10  -1   39.40   10.50
   6  10  -1   52.79   11.00
  -6  10   1   28.10    9.90
  -6  10   1   19.50    6.70
   6  10  -1   41.90   11.20
   6  10  -1   33.30    6.20
  -6  10   1   39.40    8.70
  -6  10   1   53.49   10.90
  -6  10   1   36.40    7.10
  -6  10   1   40.90   11.50
  -6  10   1   45.30    9.70
  -4 -10   1   -7.40    8.80
   4 -10  -1    0.00    4.10
   4 -10  -1   -3.90    6.60
  -4  10   1    4.30    4.70
   4  10  -1   13.10    5.60
   4  10  -1   11.70    7.10
   4  10  -1   13.90    5.80
  -4  10   1   10.50    4.90
  -4  10   1   11.70    6.00
   4  10  -1    5.70    2.90
  -4  10   1    8.40    5.30
  -4  10   1   16.40    7.90
  -4  10   1    4.90    5.00
   4  10  -1    8.70    5.40
   4  10  -1   15.90    8.50
   4  10  -1    8.70    7.70
   4  10  -1   18.30   11.10
  -4  10   1    4.20    5.40
  -2 -10   1  170.98   20.70
   2 -10  -1  181.08   20.10
   2  10  -1  180.48   17.80
  -2  10   1  188.88   28.20
  -2  10   1  172.98   14.70
   2  10  -1  177.88   14.90
   2  10  -1  194.48   26.20
   2  10  -1  157.68   14.40
   2  10  -1  176.08    9.60
  -2  10   1  178.08   15.70
  -2  10   1  181.98   14.90
  -2  10   1  175.18   17.20
  -2  10   1  187.68   14.20
  -2  10   1  188.08   14.00
   2  10  -1  161.78   14.20
   0 -10  -1   96.89   16.10
   0 -10   1  100.99   14.60
   0  10   1  122.09   14.70
   0  10  -1  116.29   12.70
   0  10  -1  112.09   12.40
   0  10   1  114.39   11.60
   0  10  -1  110.99   21.10
   0  10  -1  122.89   12.30
   0  10  -1  126.19   15.20
   0  10   1  114.39   12.00
   0  10  -1  120.99   11.30
   0  10   1   96.99   11.70
   0  10  -1  104.49   11.40
   0  10   1  122.49   19.00
   0  10   1  106.49   20.40
   0  10  -1  126.59   12.70
   0  10   1  103.39   11.30
  -2 -10  -1  371.16   31.30
   2 -10   1  369.16   26.60
   2  10   1  344.17   14.60
   2  10   1  324.07   20.20
  -2  10  -1  332.67   20.00
   2  10   1  381.16   36.00
  -2  10  -1  345.67   23.50
  -2  10  -1  387.06   24.10
  -2  10  -1  365.96   32.30
  -2  10  -1  343.57   20.80
  -2  10  -1  386.76   22.90
   2  10   1  408.76   27.60
   2  10   1  378.96   22.40
   2  10   1  342.47   21.70
  -2  10  -1  365.56   28.80
  -2  10  -1  393.06   21.40
   2  10   1  386.16   22.10
   4 -10   1  221.58   18.70
  -4 -10  -1  268.07   30.00
   4 -10   1  202.48   21.60
  -4  10  -1  243.78   24.90
   4  10   1  243.28   12.70
   4  10   1  241.98   18.10
  -4  10  -1  229.18   15.90
   4  10   1  275.47   20.60
   4  10   1  231.38   17.10
  -4  10  -1  227.98   15.80
  -4  10  -1  231.58   17.20
  -4  10  -1  254.27   17.70
   4  10   1  242.88   22.00
  -4  10  -1  209.38   14.40
   4  10   1  241.58   18.00
  -4  10  -1  256.17   16.50
  -4  10  -1  236.98   16.60
  -4  10  -1  242.88   18.20
  -4  10  -1  251.67   20.00
   4  10   1  296.57   32.30
   6 -10   1  700.73   40.30
  -6  10  -1  627.64   28.10
   6  10   1  663.63   34.80
   6  10   1  626.94   36.70
   6  10   1  673.73   33.30
  -6  10  -1  599.54   27.50
  -6  10  -1  693.33   33.60
  -6  10  -1  622.44   30.40
  -6  10  -1  652.23   33.70
  -6  10  -1  574.44   25.70
   6  10   1  755.42   54.09
  -6  10  -1  648.44   29.30
  -6  10  -1  667.53   30.70
   6  10   1  662.53   31.40
  -6  10  -1  625.54   27.20
  -6  10  -1  729.63   42.60
  -6  10  -1  695.63   27.70
   6  10   1  655.33   24.90
  -6  10  -1  691.53   31.90
   6  10   1  636.74   30.60
  -8  10  -1  241.18   16.70
   8  10   1  176.68   31.20
   8  10   1  221.48   22.60
  -8  10  -1  210.18   22.40
   8  10   1  217.98   19.00
   8  10   1  225.58   14.40
   8  10   1  251.87   20.60
   8  10   1  223.48   24.20
   8  10   1  206.58   26.80
  -8  10  -1  238.58   18.70
  -8  10  -1  247.28   19.10
  -8  10  -1  196.88   18.30
  -8  10  -1  231.18   17.60
  -8  10  -1  209.88   15.40
  -8  10  -1  247.98   19.60
  -8  10  -1  216.58   20.90
 -10 -10  -1   -9.00    5.10
  10  10   1    2.70    4.00
 -10  10  -1    6.10    5.00
  10  10   1    3.70    5.90
 -10  10  -1   -0.30    8.90
  10  10   1    9.00    7.90
 -10  10  -1    1.30    5.70
 -10  10  -1    9.70    8.00
  10  10   1  -17.80   11.80
 -10  10  -1   -9.60    8.10
 -10  10  -1    1.90    4.70
 -10  10  -1   -0.10    4.90
 -10  10  -1    0.90    5.30
 -12 -10  -1   44.70   12.30
 -12  10  -1   52.59   11.80
  12  10   1   53.69    9.20
 -12  10  -1   57.19   10.80
 -12  10  -1   44.00   10.70
  12  10   1   28.90   19.60
 -12  10  -1   49.50   12.90
 -12  10  -1   68.69   19.60
 -12  10  -1   22.90   22.10
 -14 -10  -1   15.90    5.40
 -14  10  -1   37.70   11.40
 -14  10  -1   13.70    5.40
  14  10   1   16.80    7.30
 -14  10  -1   24.40    6.20
 -14  10  -1   11.30    8.50
 -14  10  -1    9.60    6.00
 -14  10  -1   19.00    6.80
 -14  10  -1   12.40    6.30
  14  10   1   14.60    5.30
 -16 -10  -1   23.60    6.10
 -16  10  -1   19.40    8.30
 -16  10  -1   30.80    7.40
 -16  10  -1   25.60   10.20
 -16  10  -1   26.90    5.40
 -16  10  -1   20.90    6.50
  16  10   1   27.60    8.50
 -18 -10  -1   59.29    6.00
  18  10   1   44.70    7.10
 -18  10  -1   67.19    6.70
 -18  10  -1   70.29    7.80
 -18  10  -1   68.59    7.10
 -18  10  -1   61.89    7.30
 -17  11   1    3.80    3.40
 -17  11   1    3.90    3.10
  17  11  -1   18.60    3.80
 -17  11   1   14.20    4.60
 -17  11   1   -3.40    6.20
 -17  11   1    3.10    4.40
 -15 -11   1   -5.70    3.50
  15  11  -1   -2.40    2.90
 -15  11   1    3.30    5.00
 -15  11   1   -0.70    3.00
 -15  11   1    3.10    7.60
 -15  11   1    0.00    4.10
  15  11  -1  -10.60    4.70
 -15  11   1    5.70   10.70
 -13 -11   1   40.10    7.90
 -13  11   1   40.20    7.80
 -13  11   1   31.90    8.20
 -13  11   1   39.70    8.30
 -13  11   1   39.00    8.40
 -13  11   1   52.79   14.30
 -13  11   1   44.40   11.40
  13  11  -1   49.80    8.20
  13  11  -1   25.90    7.00
 -11 -11   1   92.09   14.10
 -11  11   1   60.69   11.20
 -11  11   1   60.49   10.70
 -11  11   1   73.69   11.50
 -11  11   1   31.20   17.50
  11  11  -1   76.19   18.20
  11  11  -1   59.99    9.00
 -11  11   1   66.29   14.10
  11  11  -1   80.09   21.70
   9  11  -1  275.97   20.50
  -9  11   1  311.47   20.90
  -9  11   1  291.47   18.80
   9  11  -1  317.97   39.40
   9  11  -1  288.27   22.60
  -9  11   1  277.97   23.40
  -9  11   1  330.17   23.50
   9  11  -1  286.67   23.90
  -9  11   1  300.67   21.80
   9  11  -1  289.17   21.60
   9  11  -1  259.77   24.60
  -9  11   1  324.87   21.00
  -9  11   1  298.67   18.40
   9  11  -1  274.97   16.20
  -7  11   1  106.59   15.10
   7  11  -1  109.59   13.50
   7  11  -1  102.09   16.70
  -7  11   1  111.89   14.40
  -7  11   1  105.19   15.70
  -7  11   1   85.89   16.70
  -7  11   1  103.29   12.00
   7  11  -1  143.59   10.70
   7  11  -1  108.69   25.30
  -7  11   1  103.19   13.90
  -7  11   1   58.89   11.80
   7  11  -1   98.29   18.50
  -7  11   1  109.59   19.50
   7  11  -1   95.69   12.60
  -7  11   1   99.29   14.50
  -7  11   1   70.09   16.40
   7  11  -1  140.79   18.30
   5  11  -1    7.40    9.20
  -5  11   1   -5.40    4.40
   5  11  -1    9.20    9.10
   5  11  -1    4.50    6.30
   5  11  -1    8.80    6.50
  -5  11   1   -4.90    4.70
  -5  11   1    2.10    6.40
   5  11  -1    1.40    7.60
   5  11  -1    7.90    3.80
  -5  11   1    2.50    5.60
  -5  11   1    7.80    5.60
   5  11  -1    5.00    5.90
   5  11  -1    3.80    4.50
  -5  11   1   -5.90    6.90
  -5  11   1    4.70    7.80
  -5  11   1    0.30    5.30
  -5  11   1   14.40    5.60
  -3 -11   1   -9.00   11.30
   3 -11  -1   24.90    9.00
   3  11  -1   11.80    7.00
   3  11  -1    6.60    2.90
  -3  11   1   15.50    7.40
  -3  11   1   15.50    6.30
   3  11  -1    7.20    6.60
   3  11  -1   18.50    8.70
  -3  11   1   10.40    6.90
  -3  11   1   -0.70    6.60
   3  11  -1   16.40    7.20
   3  11  -1   15.10    9.90
   3  11  -1    3.70    7.90
  -3  11   1    9.90    8.50
  -3  11   1   12.70    6.60
   3  11  -1    6.60    8.70
  -3  11   1   11.30    5.60
  -3  11   1   11.60    7.30
  -3  11   1    5.80    8.00
  -3  11   1   -2.10    7.30
   1 -11  -1   -6.70    5.90
  -1 -11   1   -7.50    9.00
   1  11  -1    5.60    5.20
   1  11  -1   -4.40    6.70
   1  11  -1    3.60    5.30
  -1  11   1    1.80    4.90
  -1  11   1    9.30    5.90
   1  11  -1    2.10    5.70
   1  11  -1    2.40    4.90
  -1  11   1    4.30    4.20
  -1  11   1   13.30    7.90
   1  11  -1    3.40    3.70
  -1  11   1   -1.20    6.70
  -1  11   1    3.00    5.40
  -1  11   1   -2.30    6.20
   1  11  -1   10.20    7.90
   1  11  -1    5.40    6.60
  -1  11   1    1.40    4.70
  -1 -11  -1  275.67   28.90
   1 -11   1  258.57   27.10
   1  11   1  351.56   34.60
   1  11   1  318.07   20.20
  -1  11  -1  339.07   20.50
  -1  11  -1  317.97   24.00
  -1  11  -1  264.97   18.80
   1  11   1  307.57   13.00
  -1  11  -1  307.07   20.10
   1  11   1  271.77   20.00
  -1  11  -1  355.76   35.00
  -1  11  -1  329.37   19.30
  -1  11  -1  281.07   19.00
   1  11   1  323.17   25.50
  -1  11  -1  328.77   21.30
   1  11   1  320.27   21.30
   1  11   1  283.07   19.20
  -1  11  -1  330.77   22.10
   1  11   1  321.37   22.30
   1  11   1  322.87   21.10
   3 -11   1  269.07   23.90
   3 -11   1  288.37   26.10
  -3 -11  -1  280.17   31.10
  -3  11  -1  291.47   23.30
  -3  11  -1  277.57   18.90
  -3  11  -1  308.87   18.90
  -3  11  -1  278.27   19.20
   3  11   1  299.07   13.90
  -3  11  -1  307.37   21.80
   3  11   1  322.77   21.90
   3  11   1  285.57   19.90
   3  11   1  302.57   22.80
  -3  11  -1  294.37   19.90
   3  11   1  358.86   35.70
  -3  11  -1  288.07   18.50
   3  11   1  262.17   20.20
  -3  11  -1  292.37   20.30
  -3  11  -1  243.08   17.00
  -3  11  -1  287.17   29.90
   3  11   1  276.77   25.20
   5 -11   1   -7.60   11.40
  -5  11  -1   23.00    7.90
  -5  11  -1   12.10    7.50
   5  11   1   26.40    8.30
  -5  11  -1   21.90   10.80
  -5  11  -1   19.00    7.10
  -5  11  -1   27.60    9.30
  -5  11  -1   21.20    6.80
   5  11   1   19.40   10.40
  -5  11  -1   24.10    7.80
   5  11   1   24.50    5.50
   5  11   1   25.50   13.70
  -5  11  -1   26.60    8.50
  -5  11  -1   17.90    7.50
   5  11   1   23.50    8.10
  -5  11  -1   20.10    8.10
   5  11   1   37.40   14.20
  -5  11  -1   17.80    7.30
  -5  11  -1    7.60    9.20
   7  11   1  126.09   14.70
  -7  11  -1  145.79   16.80
   7  11   1  119.19   18.40
  -7  11  -1  117.39   13.60
  -7  11  -1  127.19   14.80
   7  11   1  140.19   18.70
  -7  11  -1  116.59   18.30
  -7  11  -1  136.89   16.20
  -7  11  -1   96.09   13.60
  -7  11  -1   77.59   17.50
  -7  11  -1  116.59   13.90
  -7  11  -1  113.49   14.20
   7  11   1  140.49   14.80
   7  11   1  111.09   25.50
  -7  11  -1  109.19   12.50
  -7  11  -1  130.79   14.20
   7  11   1  132.19   10.90
   7  11   1  120.19   20.40
  -7  11  -1  143.09   13.20
  -9  11  -1   39.90    8.30
   9  11   1   49.50   10.80
  -9  11  -1   36.50   10.50
   9  11   1   33.10    9.30
  -9  11  -1   70.79   12.40
  -9  11  -1   46.00   11.50
  -9  11  -1   70.29   11.30
   9  11   1   39.90   13.90
   9  11   1   49.00    8.30
  -9  11  -1   64.39   13.10
  -9  11  -1   21.90   13.80
   9  11   1   38.00   17.70
  -9  11  -1   48.80    8.90
   9  11   1   65.59   14.40
  -9  11  -1   43.80    9.60
 -11 -11  -1   -9.50    4.90
 -11  11  -1    0.00    5.10
  11  11   1    1.10    5.20
 -11  11  -1    6.30   11.20
  11  11   1   -2.90   11.90
 -11  11  -1    5.60    8.10
 -13 -11  -1  302.57   19.30
 -13  11  -1  317.67   16.80
 -13  11  -1  340.67   24.10
 -13  11  -1  330.87   23.70
 -13  11  -1  320.47   20.10
  13  11   1  330.67   17.90
  13  11   1  307.07   20.00
 -13  11  -1  331.17   21.10
 -13  11  -1  327.77   20.70
 -13  11  -1  333.07   19.40
 -15 -11  -1  172.18   12.40
 -15  11  -1  156.38   14.30
 -15  11  -1  159.78   12.30
 -15  11  -1  150.28   16.60
 -15  11  -1  172.68   13.60
 -15  11  -1  207.78   17.40
  15  11   1  154.28   11.10
 -17 -11  -1   31.50    4.40
  17  11   1   28.70    4.10
 -17  11  -1   45.00    6.90
 -17  11  -1   30.20    5.20
 -17  11  -1   25.10    4.50
 -17  11  -1   37.20    6.50
 -17  11  -1   38.60    6.50
 -16  12   1   25.90    6.80
  16  12  -1   24.00    4.40
 -16  12   1   28.50    6.40
 -16  12   1   17.40    4.90
 -16  12   1   24.30    5.10
 -16  12   1   25.40    5.90
 -14 -12   1   12.30    5.90
 -14  12   1   28.40    6.50
 -14  12   1   32.20    7.70
  14  12  -1   19.80    4.50
 -14  12   1   45.70   10.40
 -14  12   1   34.50    7.30
  14  12  -1   28.60    7.20
 -14  12   1   38.40   15.30
 -14  12   1   31.50    7.60
 -12  12   1   -5.60    4.40
 -12  12   1   -0.10    5.10
 -12  12   1    4.80    7.50
 -12  12   1   -4.30    3.60
 -12  12   1    6.20    9.60
  12  12  -1    3.30    3.90
  12  12  -1   -2.50    6.30
 -12  12   1    4.30    4.50
  12  12  -1    2.50    5.00
  10  12  -1   47.10   18.70
 -10  12   1   70.49   16.10
 -10  12   1   65.29   12.90
 -10  12   1   64.49   13.40
 -10  12   1   54.79    8.90
 -10  12   1   44.50    8.50
 -10  12   1   64.39   11.50
 -10  12   1   58.49   10.40
  10  12  -1   63.59   10.10
  10  12  -1   60.19   11.60
  10  12  -1   69.79   11.60
  10  12  -1   59.19    9.60
   8  12  -1   15.40    5.30
   8  12  -1   21.60    7.20
   8  12  -1   13.50    7.10
  -8  12   1   12.60    8.50
   8  12  -1    0.10   11.20
   8  12  -1    9.10    9.60
  -8  12   1   24.90    7.70
  -8  12   1    5.80    5.60
  -8  12   1   11.20    6.80
  -8  12   1   23.70    8.70
  -8  12   1   18.50    6.00
  -8  12   1    2.80    9.10
  -8  12   1   12.60    7.90
   8  12  -1    8.20    7.60
   8  12  -1   14.50   10.20
  -6  12   1   66.29   15.50
  -6  12   1   54.99   12.70
  -6  12   1   41.60   15.20
   6  12  -1   52.29   20.50
  -6  12   1   62.49   11.30
  -6  12   1   51.19    8.70
  -6  12   1   55.69   16.00
  -6  12   1   67.39   11.80
  -6  12   1   59.09   12.40
   6  12  -1   64.99   12.80
   6  12  -1   71.69   13.50
  -6  12   1   78.49   12.90
   6  12  -1   54.89   11.30
  -6  12   1   74.19   13.10
   6  12  -1   68.39   15.00
   6  12  -1   69.59    8.00
   6  12  -1   70.09   16.50
  -4  12   1   63.59   15.00
   4  12  -1   63.99   15.80
  -4  12   1   72.49   13.70
  -4  12   1   65.49   11.30
   4  12  -1   45.90   11.10
  -4  12   1   90.19   14.20
  -4  12   1   52.99   11.10
  -4  12   1   55.39   11.70
  -4  12   1   48.40   15.60
   4  12  -1   74.09   13.90
  -4  12   1   60.69   10.20
   4  12  -1   69.49   13.20
   4  12  -1   66.39   20.10
   4  12  -1   71.49   13.20
  -4  12   1   43.00   12.30
   4  12  -1   58.79    6.80
  -4  12   1   58.99    8.40
   4  12  -1   69.19   13.80
   2 -12  -1  327.37   35.70
  -2  12   1  448.36   27.30
  -2  12   1  343.37   23.80
   2  12  -1  471.95   27.20
   2  12  -1  474.75   44.30
   2  12  -1  436.56   25.60
  -2  12   1  401.46   22.80
  -2  12   1  425.16   24.70
   2  12  -1  455.75   31.00
   2  12  -1  415.36   15.90
   2  12  -1  482.95   36.10
   2  12  -1  438.86   22.90
   2  12  -1  461.55   25.50
  -2  12   1  452.25   26.40
  -2  12   1  425.96   39.50
  -2  12   1  465.85   31.20
   2  12  -1  443.16   25.70
   0 -12  -1  384.96   38.10
   0  12  -1  409.56   22.90
   0  12  -1  403.06   27.80
   0  12   1  442.76   23.30
   0  12   1  377.36   21.90
   0  12  -1  413.16   31.10
   0  12   1  445.26   27.20
   0  12  -1  504.45   44.50
   0  12   1  494.75   29.20
   0  12  -1  388.76   25.20
   0  12  -1  419.16   26.00
   0  12   1  436.86   26.20
   0  12   1  444.46   30.90
   0  12   1  454.85   41.70
   0  12   1  415.36   24.80
  -2  12  -1   16.90    7.80
   2  12   1   16.70    7.20
   2  12   1   21.10    9.50
   2  12   1   28.00   11.70
  -2  12  -1   21.70   10.30
  -2  12  -1   20.70   10.10
   2  12   1   16.80    6.90
   2  12   1   13.40    4.10
  -2  12  -1    8.20    5.90
   2  12   1   19.00    8.30
  -2  12  -1   13.40    7.70
   2  12   1   -2.00   11.40
  -2  12  -1   13.00    7.40
   2  12   1    7.50    6.60
  -2  12  -1    8.10    6.80
  -2  12  -1   10.30    6.50
   4  12   1   13.90    4.40
  -4  12  -1   16.70    7.50
  -4  12  -1   16.30    7.20
  -4  12  -1    6.40    6.70
  -4  12  -1   14.90    7.40
   4  12   1   14.80    7.70
   4  12   1   19.20   11.30
  -4  12  -1    5.20    6.10
  -4  12  -1   12.70    7.60
  -4  12  -1   15.60    8.40
   4  12   1   16.00    8.70
   4  12   1   32.30    9.90
   4  12   1   15.70   14.20
  -4  12  -1   11.20    8.20
   4  12   1    8.90    6.10
  -4  12  -1    4.80    9.80
  -4  12  -1   14.70    9.60
  -6  12  -1   14.30    8.80
   6  12   1    8.10   11.50
   6  12   1   17.20    9.60
  -6  12  -1    3.20    6.20
   6  12   1   -1.10    9.50
  -6  12  -1    9.90    7.70
   6  12   1   14.80    7.20
   6  12   1    9.90    4.70
  -6  12  -1   13.30    7.30
   6  12   1   19.70   11.90
  -6  12  -1   18.80    7.50
  -6  12  -1   18.70    7.60
   6  12   1   16.70    7.90
  -6  12  -1    7.20    5.20
  -6  12  -1   -2.80    6.30
  -6  12  -1    7.40    6.60
  -6  12  -1  -20.60   11.50
  -6  12  -1   15.80    8.90
   8  12   1   96.09   15.60
  -8  12  -1  134.29   17.30
  -8  12  -1  111.49   13.50
   8  12   1  104.49   18.00
  -8  12  -1   99.89   14.10
  -8  12  -1  101.59   11.80
   8  12   1  108.69   24.30
  -8  12  -1  107.29   13.30
  -8  12  -1  106.89   14.20
   8  12   1  114.89   10.50
   8  12   1   96.19   13.30
  -8  12  -1   67.59   15.10
   8  12   1  113.69   13.70
  -8  12  -1  122.99   17.80
  -8  12  -1   91.89   15.90
  -8  12  -1  105.59   15.80
   8  12   1  148.09   20.70
  10  12   1   -8.80   14.40
 -10  12  -1    4.90    6.20
 -10  12  -1   13.50    5.70
 -10  12  -1   12.10   10.00
 -10  12  -1   16.00    7.30
 -10  12  -1   11.40    7.30
 -10  12  -1    5.50    5.50
 -10  12  -1    8.90    6.70
  10  12   1    8.50    3.80
 -10  12  -1   -1.30    8.00
  10  12   1    6.20    5.90
  10  12   1    0.40    7.30
 -12 -12  -1    8.10    6.40
 -12  12  -1    6.00    5.50
 -12  12  -1    6.00    4.50
 -12  12  -1    6.00    4.90
  12  12   1    4.20    3.80
 -12  12  -1   -8.40    8.90
 -12  12  -1    6.40    5.90
 -12  12  -1    7.80    7.60
  12  12   1    5.50    5.80
 -14  12  -1   -1.00    3.70
 -14  12  -1    3.50    4.50
 -14  12  -1    3.20    6.40
 -14  12  -1    2.60    7.30
  14  12   1    2.00    2.90
 -14  12  -1   -4.30    5.70
 -16 -12  -1   37.00    6.10
  16  12   1   23.00    4.10
 -16  12  -1   28.20    6.90
 -16  12  -1   23.90    4.70
 -16  12  -1   36.70    7.00
 -16  12  -1   28.50    6.50
 -16  12  -1   19.60    4.60
 -15  13   1   13.70    5.20
  15  13  -1   18.30    3.90
 -15  13   1   12.90    4.10
 -15  13   1    6.50    3.40
 -15  13   1   15.70    4.10
 -13  13   1   -0.60    4.70
  13  13  -1   -4.70    4.00
  13  13  -1   -2.10    2.30
 -13  13   1   -0.70    4.60
 -13  13   1   -3.10    3.30
 -13  13   1   10.80   10.10
 -13  13   1   -2.10    7.30
 -13  13   1    0.60    3.80
 -11  13   1   59.59   17.60
 -11  13   1  105.09   12.90
  11  13  -1   92.29    9.00
 -11  13   1   86.59   15.70
  11  13  -1   92.49   13.70
  11  13  -1   91.49   11.70
 -11  13   1   75.29   12.90
 -11  13   1   80.59   10.00
 -11  13   1   90.29    9.80
 -11  13   1  105.89   12.60
  -9  13   1    2.80    5.70
  -9  13   1   -1.10    3.60
   9  13  -1   -0.40    2.80
  -9  13   1    5.10    7.40
   9  13  -1   -0.40    5.10
  -9  13   1    0.20    7.50
   9  13  -1  -12.80    8.00
   9  13  -1    8.10    8.20
  -9  13   1    0.40    4.90
  -9  13   1    1.80    7.80
  -9  13   1    4.50    5.30
   9  13  -1    8.80    6.40
  -7  13   1   63.59   11.00
   7  13  -1   62.39   12.10
   7  13  -1   92.19   15.20
  -7  13   1   80.09   12.60
  -7  13   1   87.59   14.10
   7  13  -1   77.59   14.20
   7  13  -1   68.79    7.90
   7  13  -1   64.29   21.40
  -7  13   1   70.99   15.70
  -7  13   1   83.49   12.90
  -7  13   1   48.10    8.50
  -7  13   1   63.09   13.80
   7  13  -1   69.49   12.80
  -7  13   1   69.09   13.90
  -5  13   1  118.89   14.80
  -5  13   1   73.29    9.30
  -5  13   1  138.49   17.90
   5  13  -1  110.69   14.40
   5  13  -1   96.39   18.80
   5  13  -1  131.89   16.20
  -5  13   1  116.39   12.90
   5  13  -1  104.69   13.40
  -5  13   1  100.29   13.80
  -5  13   1  125.09   14.00
  -5  13   1  115.19   16.10
   5  13  -1  107.39   13.50
   5  13  -1  105.69   26.00
  -5  13   1   62.19   18.60
   5  13  -1   96.59   15.90
  -5  13   1  119.59   14.90
   5  13  -1   92.09    8.00
   3  13  -1    7.00    5.40
   3  13  -1   14.70    9.80
  -3  13   1    3.50    5.40
   3  13  -1    2.30    6.20
  -3  13   1   11.90    9.60
  -3  13   1   -1.10    4.90
  -3  13   1    5.30    6.20
  -3  13   1    1.80    6.80
   3  13  -1   -2.80    4.60
   3  13  -1   10.40    7.60
  -3  13   1   -5.20    4.90
  -3  13   1   -1.50   10.70
   3  13  -1   -0.60    5.50
   3  13  -1   -0.40   10.20
  -3  13   1   -1.40    6.30
  -3  13   1   -8.30    8.40
   3  13  -1    0.60    2.60
   3  13  -1    4.50    7.80
  -1  13   1   39.20   12.30
  -1  13   1   50.09   12.20
  -1  13   1   53.69   15.20
  -1  13   1   34.90    9.80
   1  13  -1   17.20   15.50
   1  13  -1   30.10    8.50
   1  13  -1   48.20   10.80
  -1  13   1   55.79   11.60
  -1  13   1   38.20   20.40
   1  13  -1   49.20   11.80
  -1  13   1   43.70   10.90
  -1  13   1   46.40    9.30
   1  13  -1   42.20    9.90
  -1  13   1   41.40    8.50
   1  13  -1   30.40   10.10
   1  13  -1   41.50   10.40
   1  13  -1   37.70   13.40
  -1  13  -1  102.29   15.10
  -1  13  -1   88.69   13.50
   1  13   1  125.59   25.40
   1  13   1  140.79   19.00
   1  13   1  110.29   12.90
  -1  13  -1   93.89   14.40
   1  13   1  118.69   14.80
  -1  13  -1  109.89   13.90
  -1  13  -1  121.49   12.80
   1  13   1  127.49   15.40
  -1  13  -1  116.09   25.00
   1  13   1   87.49   13.60
  -1  13  -1  112.09   15.00
  -1  13  -1  104.29   13.60
   1  13   1   96.09   14.60
   1  13   1  109.59   16.00
  -1  13  -1  133.99   21.80
  -3  13  -1   88.99   23.00
  -3  13  -1  116.49   12.80
  -3  13  -1   99.99   14.80
   3  13   1  108.09   12.60
  -3  13  -1  108.49   13.10
   3  13   1  100.99   24.50
   3  13   1   80.19   14.00
  -3  13  -1   95.69   13.50
   3  13   1  109.09    8.10
   3  13   1   92.99   18.70
   3  13   1   88.29   14.30
  -3  13  -1   98.09   14.50
   3  13   1   94.59   13.20
  -3  13  -1   95.89   17.70
  -3  13  -1   97.99   13.50
  -3  13  -1   91.89   14.40
   3  13   1  110.49   13.20
   3  13   1  103.99   16.40
  -5  13  -1   54.09   11.30
  -5  13  -1   41.00    8.70
   5  13   1   20.80   14.60
   5  13   1   61.19   15.80
   5  13   1   40.30   11.10
  -5  13  -1   35.00   10.90
  -5  13  -1   47.60   10.90
   5  13   1   47.40   10.90
   5  13   1   41.50    9.60
  -5  13  -1   47.50    8.70
  -5  13  -1   36.80   17.20
  -5  13  -1   52.19   10.20
   5  13   1   38.70    6.00
   5  13   1   49.90   12.60
   5  13   1   45.20   12.60
  -5  13  -1   54.49   13.20
  -5  13  -1   46.00   10.50
  -5  13  -1   53.29   13.90
   7  13   1  261.27   19.70
  -7  13  -1  234.88   18.10
  -7  13  -1  234.98   17.70
  -7  13  -1  260.87   20.20
  -7  13  -1  199.88   18.60
   7  13   1  248.78   13.80
   7  13   1  162.28   31.60
   7  13   1  242.68   21.90
  -7  13  -1  216.68   21.70
  -7  13  -1  243.78   19.70
   7  13   1  249.58   24.70
   7  13   1  230.48   22.20
  -7  13  -1  220.08   15.00
  -7  13  -1  222.68   19.80
   7  13   1  242.48   20.10
  -7  13  -1  217.28   20.70
  -9  13  -1   11.60    5.10
   9  13   1   16.50    9.20
   9  13   1   18.30    5.20
  -9  13  -1   16.60    6.90
   9  13   1   10.10    7.50
  -9  13  -1   23.50    7.40
  -9  13  -1   15.10    7.70
   9  13   1    2.20   12.00
  -9  13  -1   13.30    8.50
  -9  13  -1   21.60   10.30
   9  13   1   16.10    6.80
  -9  13  -1    7.50    5.60
  11  13   1   24.50    5.20
 -11  13  -1   24.90    6.90
 -11  13  -1   17.60    5.50
 -11  13  -1   41.00   10.30
 -11  13  -1   17.40    5.30
 -11  13  -1   36.30    8.00
 -11  13  -1   44.10   12.60
  11  13   1   36.60    8.20
  11  13   1   26.50    9.00
 -13  13  -1  390.46   22.60
 -13  13  -1  388.16   18.20
 -13  13  -1  407.96   24.30
 -13  13  -1  378.46   30.20
  13  13   1  342.37   22.40
 -13  13  -1  395.96   18.20
 -13  13  -1  373.06   20.20
 -15  13  -1  128.69   10.30
  15  13   1  127.99    8.20
 -15  13  -1  115.39    8.20
 -15  13  -1  134.69    9.00
  15  13   1  131.49   10.00
 -15  13  -1  174.08   11.40
 -15  13  -1  149.69   11.60
 -14  14   1   11.30    4.40
  14  14  -1    9.60    3.40
 -14  14   1   16.60    5.00
 -14  14   1   13.00    7.70
 -14  14   1    2.20    4.60
  14  14  -1   13.30    3.00
  12  14  -1   29.60    9.30
 -12  14   1   37.30    8.60
  12  14  -1   38.60    7.50
 -12  14   1   35.10    8.80
 -12  14   1   26.90    6.30
  12  14  -1   31.50    5.00
 -12  14   1   35.30    5.60
 -12  14   1   50.29    8.50
 -12  14   1   42.10   10.90
 -10  14   1  120.29   13.30
  10  14  -1  140.59    9.60
  10  14  -1  137.19   13.60
 -10  14   1  137.49   15.50
 -10  14   1  144.99   19.00
 -10  14   1  136.29   13.00
  10  14  -1   96.79   13.80
  10  14  -1  128.89   10.00
  10  14  -1  114.79   13.00
  10  14  -1  100.79   13.60
 -10  14   1  119.89   10.50
  -8  14   1  341.07   26.10
  -8  14   1  386.86   19.20
   8  14  -1  385.06   23.00
  -8  14   1  409.36   22.20
   8  14  -1  378.36   25.00
   8  14  -1  409.16   24.20
  -8  14   1  380.46   26.30
   8  14  -1  391.46   25.20
   8  14  -1  387.76   19.70
  -8  14   1  413.66   23.40
  -8  14   1  408.06   25.90
   8  14  -1  399.06   28.70
   8  14  -1  393.16   17.20
   8  14  -1  365.76   26.00
  -8  14   1  386.76   24.50
   6  14  -1  515.45   29.80
  -6  14   1  468.55   30.90
   6  14  -1  433.36   48.00
   6  14  -1  486.95   28.70
   6  14  -1  527.55   28.20
  -6  14   1  468.15   24.50
   6  14  -1  508.65   33.80
  -6  14   1  523.95   29.50
   6  14  -1  454.35   23.40
  -6  14   1  488.35   28.50
  -6  14   1  502.65   30.90
   6  14  -1  504.95   28.00
  -6  14   1  458.35   21.20
   6  14  -1  499.95   19.20
   6  14  -1  526.05   30.90
  -6  14   1  538.45   26.90
  -6  14   1  481.35   24.40
  -4  14   1  106.59   14.20
   4  14  -1   73.39   12.50
   4  14  -1  119.39   17.00
  -4  14   1  120.69   22.10
  -4  14   1   93.69   13.60
   4  14  -1   98.09   13.60
  -4  14   1   92.39   12.20
   4  14  -1   99.89   16.70
   4  14  -1  126.19   18.80
   4  14  -1   99.09   11.70
  -4  14   1   89.29   16.30
  -4  14   1  125.29   15.20
   4  14  -1  102.09    6.90
   4  14  -1   82.19   22.80
  -4  14   1  107.59   14.60
   4  14  -1   84.59   14.60
  -4  14   1  100.29   17.50
   2  14  -1    4.70    5.60
  -2  14   1   -7.70    5.20
  -2  14   1    3.70    6.40
  -2  14   1    5.30    7.10
  -2  14   1   10.70    8.80
   2  14  -1    8.50    5.00
   2  14  -1    8.60    7.20
   2  14  -1   -1.10    9.10
   2  14  -1    9.20    8.30
  -2  14   1   10.00    5.40
  -2  14   1    5.10    7.00
  -2  14   1    1.30    4.90
  -2  14   1   -8.20   12.60
   2  14  -1    5.20    7.50
   2  14  -1    1.10    5.20
  -2  14   1   -6.80    7.50
   2  14  -1    4.10    5.50
   0  14  -1   -2.40    7.20
   0  14  -1    4.80    6.50
   0  14   1    3.60    7.40
   0  14   1    5.50    5.70
   0  14   1    0.40    5.10
   0  14  -1    5.00    8.60
   0  14  -1   10.00    7.70
   0  14   1    2.70    5.80
   0  14  -1    3.60    5.30
   0  14  -1    6.10    5.40
   0  14  -1    7.40   11.20
   0  14   1  -13.90    9.80
   0  14   1    2.10    5.60
   0  14   1  -12.00    6.70
   0  14   1    2.00    8.90
   0  14  -1    0.40    5.90
   2  14   1   15.80    9.40
  -2  14  -1   11.60    8.40
  -2  14  -1    9.80    7.00
   2  14   1   -6.50    7.10
   2  14   1    0.80    6.20
   2  14   1    1.70    6.70
  -2  14  -1    2.30    5.40
  -2  14  -1    4.80    6.50
   2  14   1    0.50    4.20
  -2  14  -1   17.30    7.90
   2  14   1    3.90    4.50
  -2  14  -1   -5.90    6.10
  -2  14  -1   -1.10    6.70
   2  14   1    7.00    8.40
  -2  14  -1   -6.00    4.10
   2  14   1    4.60    8.50
  -4  14  -1   29.50   16.80
   4  14   1   44.10   10.40
  -4  14  -1   36.40    9.60
  -4  14  -1   46.60   13.30
  -4  14  -1   25.10   13.80
   4  14   1   47.60   10.80
  -4  14  -1   44.40   11.60
   4  14   1   33.30    7.60
  -4  14  -1   50.79   11.50
   4  14   1   58.69    6.00
  -4  14  -1   43.00    9.10
   4  14   1   42.30   11.50
   4  14   1   35.60    9.80
   4  14   1   16.20   14.90
   4  14   1   60.09   16.10
  -4  14  -1   33.60    8.40
   4  14   1   54.49   13.30
  -4  14  -1   35.10    9.10
   6  14   1   24.20    6.40
  -6  14  -1   23.80    7.20
   6  14   1   27.80    9.30
   6  14   1   31.10    5.60
   6  14   1   20.40    7.40
  -6  14  -1   38.10   10.30
  -6  14  -1   26.40    9.70
  -6  14  -1   29.50   11.10
   6  14   1   54.79   14.50
  -6  14  -1   17.60    6.20
   6  14   1   26.30    8.60
   6  14   1   30.80    9.90
  -6  14  -1   32.70    9.50
   6  14   1   31.00   11.60
   6  14   1   31.10   17.40
  -6  14  -1    4.80    6.50
  -6  14  -1   21.70    6.50
  -8  14  -1   32.80    9.50
  -8  14  -1   36.00    8.70
   8  14   1   35.40   14.60
  -8  14  -1   25.00    6.00
   8  14   1   29.80    8.60
   8  14   1   22.20    7.70
  -8  14  -1   23.00    7.10
   8  14   1   34.80    9.00
   8  14   1   22.10    4.90
  -8  14  -1   31.50   10.60
   8  14   1   22.80    9.60
  -8  14  -1   32.10    9.90
  -8  14  -1   31.80   11.90
 -10  14  -1   23.50    8.40
  10  14   1   14.20    6.20
 -10  14  -1   20.40    7.00
 -10  14  -1    5.80    8.60
 -10  14  -1   19.60    5.60
  10  14   1  -16.80   11.90
  10  14   1   14.30    8.10
 -10  14  -1   13.70    5.30
  10  14   1   19.10    4.50
 -10  14  -1   21.50   10.90
  10  14   1   15.80    6.90
 -10  14  -1   14.50    5.60
 -12  14  -1  104.89   12.90
  12  14   1   87.59    7.40
  12  14   1   87.59    9.90
 -12  14  -1  109.79    8.90
  12  14   1   59.99    8.10
  12  14   1   82.99   10.10
 -12  14  -1   96.69   10.50
 -12  14  -1   83.29   12.10
 -12  14  -1   92.99   10.30
 -12  14  -1   99.89   10.80
  14  14   1  114.99    7.10
 -14  14  -1  138.29   10.30
 -14  14  -1  124.49    7.90
 -14  14  -1  121.39   10.10
  14  14   1  115.29    9.40
 -13  15   1   10.00    4.50
 -13  15   1   24.40    6.10
  13  15  -1   20.60    2.70
 -13  15   1   24.10    6.40
  13  15  -1   25.80    5.80
 -13  15   1   32.50    5.20
  11  15  -1   -1.70    3.90
  11  15  -1    1.30    3.20
  11  15  -1    2.30    2.30
 -11  15   1    5.60    9.00
 -11  15   1    3.60    4.40
 -11  15   1    8.50    6.60
 -11  15   1   -4.80    3.60
 -11  15   1   -2.50    3.50
  -9  15   1   27.20   10.30
   9  15  -1   27.00    9.50
  -9  15   1   34.60    9.50
   9  15  -1   28.90    6.10
   9  15  -1   18.20    6.30
  -9  15   1   31.30    7.50
  -9  15   1   42.80    9.30
  -9  15   1   31.30    9.90
  -9  15   1   22.80    5.20
   9  15  -1   31.60    7.90
   9  15  -1   19.80   13.70
   9  15  -1   25.80    7.80
  -7  15   1    4.40    4.90
  -7  15   1    4.10    6.00
   7  15  -1    5.10    5.60
   7  15  -1   10.00    7.40
  -7  15   1   12.40   10.50
  -7  15   1    3.30    6.90
  -7  15   1    5.20    6.20
   7  15  -1    0.10    4.80
   7  15  -1   -3.40    5.00
   7  15  -1   -2.30    2.20
   7  15  -1   -3.70    4.30
  -7  15   1    2.10    4.40
   7  15  -1   11.50    9.80
  -5  15   1  101.19   17.20
   5  15  -1   96.59   17.10
  -5  15   1   87.69   14.20
  -5  15   1   74.69   12.00
   5  15  -1   72.89   13.20
   5  15  -1   77.69   13.40
  -5  15   1   85.49   15.30
   5  15  -1   96.09   13.70
   5  15  -1   73.79   12.40
   5  15  -1   86.39   11.20
  -5  15   1   95.79   11.90
   5  15  -1   73.89   12.20
  -5  15   1   90.39   14.50
  -5  15   1   73.89   11.60
  -3  15   1   10.00    5.50
   3  15  -1   15.90    8.00
   3  15  -1   15.70    7.30
   3  15  -1    7.70    6.60
  -3  15   1   13.30    7.20
   3  15  -1   17.00    7.40
  -3  15   1   16.20    7.60
  -3  15   1   15.10    6.70
  -3  15   1   30.10   11.20
  -3  15   1   16.80    7.60
   3  15  -1   14.10    8.20
  -3  15   1    3.00    5.80
   3  15  -1   23.40    9.90
   3  15  -1   20.00    9.50
   1  15  -1   24.60    9.50
   1  15  -1   32.60    9.90
  -1  15   1    5.20    7.70
  -1  15   1   39.50   12.50
  -1  15   1   15.10    6.00
   1  15  -1   15.40    8.30
   1  15  -1   22.30    9.20
   1  15  -1   17.50    7.30
   1  15  -1   17.80    5.90
   1  15  -1   29.20   11.50
  -1  15   1   20.50    7.90
  -1  15   1   20.00    8.80
  -1  15   1   13.40   18.60
  -1  15   1   16.70    7.60
  -1  15   1   26.80    9.40
   1  15  -1   22.10   15.30
  -1  15  -1  165.38   16.90
   1  15   1  174.68   17.80
  -1  15  -1  192.98   17.20
   1  15   1  184.78   18.10
  -1  15  -1  184.28   17.70
  -1  15  -1  186.08   18.00
  -1  15  -1  212.18   21.60
   1  15   1  153.18   30.30
  -1  15  -1  213.18   18.40
   1  15   1  182.08   17.70
   1  15   1  176.28   18.00
  -1  15  -1  191.18   14.90
   1  15   1  229.38   24.50
   1  15   1  190.08   16.10
   1  15   1  196.38   17.80
  -1  15  -1  134.29   31.10
   3  15   1  505.55   28.90
   3  15   1  511.95   34.60
   3  15   1  539.25   28.90
  -3  15  -1  501.35   25.60
  -3  15  -1  526.15   32.60
   3  15   1  514.05   30.20
  -3  15  -1  527.15   31.00
   3  15   1  524.15   25.40
  -3  15  -1  510.55   28.50
  -3  15  -1  537.65   29.80
  -3  15  -1  527.25   25.70
  -3  15  -1  499.75   26.20
  -3  15  -1  471.35   25.10
   3  15   1  491.95   28.50
   3  15   1  502.75   29.10
  -5  15  -1   51.29    8.20
   5  15   1   50.49   11.20
   5  15   1   47.50    9.60
   5  15   1   44.40   10.00
   5  15   1   42.30   11.30
  -5  15  -1   54.49   10.90
  -5  15  -1   38.60    9.20
  -5  15  -1   58.79    9.40
   5  15   1   42.30    4.50
  -5  15  -1   67.59   16.00
   5  15   1   76.59   16.90
   5  15   1   42.90    8.00
  -5  15  -1   38.90    8.90
   5  15   1   41.90   10.10
  -5  15  -1   49.60   11.70
  -7  15  -1   11.40    7.60
   7  15   1   15.90   10.40
  -7  15  -1    8.10    5.20
   7  15   1   13.30    7.40
  -7  15  -1  -25.90    9.30
   7  15   1   13.60    8.70
   7  15   1    5.90    2.90
   7  15   1   10.40    4.60
   7  15   1    8.00    5.40
  -7  15  -1    8.70    6.60
  -7  15  -1    8.70    7.80
  -7  15  -1    8.80    4.80
  -7  15  -1    7.90    9.30
   7  15   1    4.00    4.90
  -9  15  -1   20.50   10.40
   9  15   1   27.60    7.40
   9  15   1   19.20    8.10
  -9  15  -1   12.90    4.80
  -9  15  -1   16.90    8.00
   9  15   1   12.10    6.00
   9  15   1   16.10    5.00
  -9  15  -1   11.00    4.70
  -9  15  -1   28.00    8.90
   9  15   1   21.10    7.00
   9  15   1   18.30   12.60
  -9  15  -1   17.30    6.90
   9  15   1    4.60   10.70
 -11  15  -1   35.50    6.10
  11  15   1   52.19   10.00
 -11  15  -1   51.49    7.90
  11  15   1   26.30    5.30
  11  15   1   26.70    5.90
 -11  15  -1   40.40   11.30
  11  15   1   30.20    4.10
 -11  15  -1   34.50    8.30
 -11  15  -1   30.30    6.00
  13  15   1    2.10    1.70
 -13  15  -1    4.00    5.50
 -13  15  -1    0.90    3.30
 -13  15  -1    7.00    3.40
  13  15   1    2.40    2.60
 -12  16   1    8.00    4.60
 -12  16   1    7.10    3.30
  12  16  -1    3.50    3.00
  10  16  -1   46.60    8.10
  10  16  -1   48.00    7.70
 -10  16   1   41.20    8.10
 -10  16   1   44.50    8.90
 -10  16   1   44.60   10.30
 -10  16   1   38.10    6.20
  -8  16   1   31.80    7.00
  -8  16   1  -11.00   13.40
  -8  16   1   30.70    8.90
  -8  16   1   27.40    9.30
   8  16  -1   28.60    7.10
   8  16  -1   42.50   12.90
   8  16  -1   23.10    6.90
  -8  16   1   27.10    6.20
  -8  16   1   27.60    8.50
  -6  16   1    9.70    6.40
  -6  16   1   -0.10    4.50
   6  16  -1    0.10    4.50
  -6  16   1    6.80    5.60
  -6  16   1    1.60    6.80
   6  16  -1    6.90    7.00
   6  16  -1   -0.20    4.10
   6  16  -1   24.10   10.90
  -6  16   1   -2.10    4.50
  -6  16   1    6.10    9.80
   6  16  -1    7.90    4.80
   6  16  -1    4.40    5.30
   4  16  -1   56.29   11.00
  -4  16   1   57.09   11.30
  -4  16   1   74.79   13.80
   4  16  -1   73.89   13.20
   4  16  -1   52.09   10.10
  -4  16   1   45.70    9.40
   4  16  -1   81.49   16.40
  -4  16   1   50.89    8.00
   4  16  -1   56.19   10.30
  -4  16   1   91.19   12.00
   4  16  -1   56.49   11.30
  -4  16   1   64.19   13.90
  -4  16   1   55.29    9.60
   2  16  -1   10.60    8.40
   2  16  -1    9.50    6.70
  -2  16   1    8.40    6.60
  -2  16   1   14.30    5.30
  -2  16   1    4.80    5.40
   2  16  -1    7.90    6.00
   2  16  -1   11.80    4.90
   2  16  -1   16.70    8.00
  -2  16   1   29.00   10.70
  -2  16   1   16.50    7.40
  -2  16   1   17.60    8.30
   2  16  -1   28.50   11.80
   2  16  -1   15.80    7.00
   0  16  -1    9.70    6.10
   0  16  -1   45.00   13.20
   0  16   1   23.50    8.70
   0  16   1   21.50    7.40
   0  16  -1   46.20   10.40
   0  16   1   25.30    7.00
   0  16   1   51.09   14.40
   0  16   1   27.00    8.20
   0  16  -1   14.40    7.90
   0  16   1   23.40    8.60
   0  16  -1   26.60    8.40
   0  16  -1   11.00    5.60
   0  16   1   23.20    8.50
   0  16  -1   22.40    7.60
   2  16   1   88.09   17.90
  -2  16  -1   56.59   13.70
   2  16   1   42.80    9.60
   2  16   1   50.69    9.10
  -2  16  -1   70.09   14.40
  -2  16  -1   45.50    8.00
   2  16   1   50.99   11.50
  -2  16  -1   54.29   10.30
   2  16   1   47.80   10.50
   2  16   1   49.10   10.70
  -2  16  -1   41.60    9.70
  -2  16  -1   49.90   10.80
   2  16   1   38.40    7.10
  -4  16  -1  112.99   13.70
   4  16   1  121.99   14.00
   4  16   1  149.19   20.60
  -4  16  -1   99.29   10.80
   4  16   1  107.99   11.00
  -4  16  -1  118.59   16.70
  -4  16  -1  119.69   15.10
  -4  16  -1   98.39   12.70
   4  16   1  115.39   13.50
  -4  16  -1  121.69   14.60
   4  16   1  122.49   16.30
   4  16   1   98.89   12.90
  -6  16  -1   28.50    8.30
  -6  16  -1   58.19   10.30
  -6  16  -1   46.80    7.50
  -6  16  -1   42.00   15.90
   6  16   1   66.99   12.70
   6  16   1   48.20   13.10
   6  16   1   34.50    8.50
   6  16   1   72.99   15.50
  -6  16  -1   51.19   13.00
   6  16   1   44.60    8.90
  -6  16  -1   47.80   10.30
  -6  16  -1   64.09   11.60
   6  16   1   44.30    6.80
  -8  16  -1    5.30    5.60
  -8  16  -1    2.60    4.10
   8  16   1    5.90    5.20
   8  16   1    0.00    4.80
  -8  16  -1   -4.30    5.90
   8  16   1    4.30    8.80
   8  16   1    5.90   10.70
  -8  16  -1    8.60    4.90
  -8  16  -1   11.90    7.70
   8  16   1    5.90    4.80
   8  16   1  -12.30    7.60
 -10  16  -1   -5.30    3.80
  10  16   1    3.70    3.80
 -10  16  -1  -13.30    7.00
 -10  16  -1   -5.00    5.00
 -10  16  -1   -1.70    3.70
  -9  17   1   47.40    9.10
   9  17  -1   34.10    6.00
  -9  17   1   48.30    9.80
  -9  17   1   62.49    6.70
   9  17  -1   58.99    7.80
  -7  17   1    4.20    5.40
   7  17  -1    3.30    4.30
  -7  17   1   10.10    7.40
   7  17  -1    3.40   10.40
  -7  17   1    1.50    4.10
   7  17  -1    2.80    4.50
   7  17  -1   -1.30    5.10
   7  17  -1    2.60    5.00
  -7  17   1    7.60    6.20
  -7  17   1  -18.40    8.10
   5  17  -1  200.28   20.00
  -5  17   1  168.68   15.30
   5  17  -1  158.18   14.00
  -5  17   1  189.88   18.90
   5  17  -1  152.98   14.00
   5  17  -1  167.68   13.60
  -5  17   1  158.68   12.00
  -5  17   1  169.38   14.10
  -5  17   1  155.08   16.20
   3  17  -1   53.19   10.30
  -3  17   1   54.19    7.90
  -3  17   1   56.39   10.50
  -3  17   1   64.69    9.50
  -3  17   1   68.49   11.90
  -3  17   1   93.29   15.90
   3  17  -1   85.89   12.60
   3  17  -1   67.89   10.40
   3  17  -1   57.39    7.60
   3  17  -1   55.29    9.90
  -3  17   1   61.39   10.30
   1  17  -1   75.79   11.90
  -1  17   1   71.89   11.90
   1  17  -1   54.49    9.40
   1  17  -1   66.99    8.40
  -1  17   1   56.59   10.90
  -1  17   1   75.29   12.50
   1  17  -1   71.49   12.20
  -1  17   1  120.39   18.00
   1  17  -1   70.99   10.00
  -1  17   1   73.69    9.10
   1  17  -1   87.59   14.10
   1  17  -1  111.89   16.70
  -1  17   1   55.59   10.30
   1  17   1   33.30   11.70
   1  17   1    7.90    4.90
   1  17   1   21.80    7.80
  -1  17  -1   12.10    5.50
  -1  17  -1   30.80   10.70
  -1  17  -1   19.40    7.70
  -1  17  -1   18.50    7.40
   1  17   1   19.50    7.00
   1  17   1   18.50    7.10
  -1  17  -1   13.70    6.40
   1  17   1   23.60    8.00
  -1  17  -1   18.10    7.30
  -3  17  -1   56.59    9.10
   3  17   1   47.90    9.80
   3  17   1   67.89   11.10
   3  17   1   73.09   12.10
  -3  17  -1   80.29   12.90
   3  17   1   54.49   10.70
  -3  17  -1   71.59    8.70
  -3  17  -1   70.19   15.80
  -3  17  -1   70.49   13.80
  -3  17  -1   69.39   12.50
   3  17   1   51.59    7.00
   5  17   1    3.50    5.10
  -5  17  -1   12.00    4.80
  -5  17  -1    7.30    6.10
  -5  17  -1    4.50    6.50
   5  17   1   19.80    8.80
   5  17   1   27.70   11.40
  -5  17  -1   21.80    9.80
   5  17   1    5.00    5.00
   5  17   1    1.80    3.80
   5  17   1    5.40    5.10
  -5  17  -1   -0.50    4.80
  -5  17  -1   -4.50    8.70
   7  17   1    5.10   11.00
  -7  17  -1   -5.00    8.40
  -7  17  -1    4.50    4.80
   7  17   1    8.60    6.80
   7  17   1    4.80    3.90
  -7  17  -1   12.70    6.20
  -7  17  -1    3.60    6.80
   7  17   1   -3.30    5.20
   7  17   1    5.80    4.50
   9  17   1   16.40    4.80
  -9  17  -1    8.10    7.30
  -9  17  -1    1.00    5.10
   9  17   1   12.50    4.30
  -6  18   1   32.20   11.40
  -6  18   1   91.19   12.10
   6  18  -1   62.09    7.90
   6  18  -1   60.89    7.70
   6  18  -1   72.79    9.90
   6  18  -1   73.69   14.50
  -6  18   1   91.19   12.70
  -6  18   1   91.09   11.80
  -6  18   1   54.59    6.90
   6  18  -1   62.59    8.40
   4  18  -1  170.18   13.60
  -4  18   1  182.98   14.70
  -4  18   1  164.08   10.30
  -4  18   1  208.48   19.70
   4  18  -1  178.28   13.40
   4  18  -1  172.88   14.60
  -4  18   1  170.68   14.90
  -4  18   1  169.98   12.90
   4  18  -1  236.58   19.90
   4  18  -1  162.08   12.40
  -2  18   1   42.50    7.30
  -2  18   1   39.70    7.80
  -2  18   1   40.60    8.30
   2  18  -1   48.90    8.40
  -2  18   1   50.19    9.30
   2  18  -1   39.70    8.10
   2  18  -1   40.20    7.50
   2  18  -1   33.90    6.60
  -2  18   1   54.09    8.30
   0  18  -1   13.50    5.10
   0  18   1   22.40    5.20
   0  18  -1   27.70    7.40
   0  18  -1   22.40    7.30
   0  18   1   15.40    6.40
   0  18  -1   11.20    5.40
   0  18   1   46.00   10.90
   0  18   1   15.40    5.50
   0  18  -1   43.70   11.70
   0  18   1   10.40    5.60
   0  18   1   17.70    6.60
  -2  18  -1    7.10    5.00
   2  18   1    5.30    5.70
   2  18   1    1.80    3.90
  -2  18  -1    2.90    4.60
   2  18   1    2.90    4.30
  -2  18  -1    9.00    5.60
   2  18   1    8.50    5.50
  -2  18  -1    7.70    5.10
  -2  18  -1   32.00   10.00
   2  18   1   -0.80    4.40
   4  18   1   -0.30    3.60
  -4  18  -1    4.30    4.30
   4  18   1    4.60    5.00
   4  18   1    0.20    4.00
   4  18   1   37.50   12.10
  -4  18  -1    1.80    4.90
  -4  18  -1    7.50    5.20
   4  18   1    0.80    4.90
   6  18   1    1.60    4.90
  -6  18  -1    2.70    4.80
   6  18   1    4.60    5.10
  -6  18  -1  -10.80   10.50
   6  18   1   -9.70    9.40
  -6  18  -1    4.90    4.60
   6  18   1  -13.10    6.70
  -6  18  -1    6.20    7.20
   6  18   1    2.40    3.20
  -3  19   1   47.40    7.70
   3  19  -1   50.59    6.70
  -3  19   1   50.79   10.40
   3  19  -1   52.59    7.70
  -3  19   1   48.00    6.90
   3  19  -1   53.59    8.30
   3  19  -1   80.59   14.80
  -3  19   1   56.79    9.30
   3  19  -1   47.30    7.10
  -1  19   1   38.20   16.10
   1  19  -1    7.60    4.30
  -1  19   1    0.70    3.20
  -1  19   1    3.60    4.50
   1  19  -1    2.10    4.00
   1  19  -1    0.30    3.00
  -1  19   1    6.70    6.00
   1  19  -1   22.10   10.10
   1  19  -1   -0.30    4.40
  -1  19  -1    7.00    5.60
   1  19   1   11.70    4.70
   1  19   1    2.20    4.30
  -1  19  -1    8.30    5.90
  -1  19  -1    3.40    3.50
  -1  19  -1   -0.60    5.30
   1  19   1    4.50    5.40
  -1  19  -1   22.30   11.50
   1  19   1    6.00    5.60
 -20   0   2   -0.90    2.40
 -20   0   2   -4.70    3.50
 -20   0   2   -3.80    3.10
 -18   0   2   -5.80    5.00
 -18   0   2    2.40    5.70
 -18   0   2    2.80    5.00
 -16   0   2   40.20    9.00
 -16   0   2   39.70   13.80
 -16   0   2   56.59    9.00
 -16   0   2   43.60    9.90
 -16   0   2   48.40    8.50
 -16   0   2   38.20    8.20
 -14   0   2   94.49   14.20
 -14   0   2   91.99   16.60
 -14   0   2   89.29   11.60
 -14   0   2   97.69   12.90
 -14   0   2   90.69   11.30
 -14   0   2  107.49   13.10
  12   0  -2    9.50    9.50
 -12   0   2   34.10   10.00
 -12   0   2   18.70    7.00
 -12   0   2   14.90    5.20
 -12   0   2    9.80    5.10
  10   0  -2   -6.20    6.40
  10   0  -2    4.30    3.80
 -10   0   2   -9.90    4.60
  -8   0   2  496.05   25.10
   8   0  -2  516.25   32.40
   8   0  -2  488.45   21.90
  -6   0   2  674.53   27.70
   6   0  -2  632.94   24.00
  -6   0   2  658.03   30.60
   6   0  -2  684.13   32.50
  -4   0   2 1313.77   42.20
   4   0  -2 1331.27   36.40
  -4   0   2 1272.77   42.40
   4   0  -2 1422.16   45.20
  -2   0   2 2343.97   54.69
   2   0  -2 2329.27   54.69
   2   0  -2 2300.87   61.19
  -2   0   2 2280.47   60.49
   0   0  -2    2.30    0.90
   0   0  -2    1.40    0.80
   0   0   2    1.40    1.00
   0   0   2    1.00    0.60
  -2   0  -2    4.00    2.10
   2   0   2    2.60    2.00
   2   0   2    2.20    2.70
   4   0   2 2287.77   63.99
  -4   0  -2 2413.86   64.49
   4   0   2 2392.86   68.39
   4   0   2 2354.96   69.79
  -6   0  -2 3391.86   93.19
   6   0   2 3330.37  102.39
   6   0   2 3492.55   96.19
   6   0   2 3450.75  103.89
  -8   0  -2  523.05   27.90
   8   0   2  495.85   29.50
 -10   0  -2   18.50    8.20
 -10   0  -2   24.70    9.20
 -12   0  -2    6.30    4.70
 -12   0  -2   -2.60    3.80
  12   0   2  -10.70    9.10
 -12   0  -2   -3.40    2.80
 -12   0  -2    2.40    5.30
 -12   0  -2    8.00    6.30
  12   0   2    1.00    7.90
 -12   0  -2   -4.70    4.50
 -14   0  -2   33.70    7.20
 -14   0  -2   57.39   14.20
 -14   0  -2   27.40    7.80
 -14   0  -2   21.20   10.80
 -14   0  -2   40.60    9.50
 -14   0  -2   26.80    9.50
 -16   0  -2   11.60    6.90
 -16   0  -2   17.70    5.70
 -16   0  -2   11.20    7.10
 -16   0  -2   17.20    5.90
 -16   0  -2   10.00    5.70
 -18   0  -2   12.20    6.30
 -18   0  -2    1.90    4.20
 -18   0  -2    6.80    6.50
 -18   0  -2    9.20    4.10
 -20   0  -2  139.49    7.60
 -20   0  -2  108.59    8.60
 -20   0  -2  141.69   11.40
 -21  -1   2   -3.10    2.50
 -21  -1   2    1.90    1.80
 -21   1   2    2.20    3.00
 -21   1   2    2.70    3.30
 -19  -1   2    6.90    3.70
 -19  -1   2   -6.20    4.70
 -19   1   2    3.90    3.00
 -19   1   2    8.70    4.80
 -19   1   2    3.50    4.40
 -19   1   2   -5.60    4.80
 -17  -1   2   54.69   11.10
 -17  -1   2   56.89    9.50
 -17  -1   2   50.79    8.50
 -17  -1   2   58.49   10.20
 -17   1   2   61.19    9.00
 -17   1   2   57.29    8.40
 -17   1   2   40.90   10.00
 -17   1   2   42.10    8.30
 -17   1   2   59.29   11.00
 -15  -1   2    9.00    6.80
 -15  -1   2   15.80    7.30
 -15  -1   2    3.20    5.90
 -15  -1   2   19.90    6.50
 -15  -1   2   15.90    7.20
 -15   1   2    9.90    5.80
 -15   1   2   12.70    7.80
 -15   1   2   13.00    5.40
 -15   1   2   12.60    6.70
 -15   1   2    4.80    4.80
 -15   1   2   12.70   10.10
  15   1  -2    3.40    9.10
 -13  -1   2   77.59   10.80
 -13  -1   2   93.79   12.40
 -13  -1   2   57.49    9.80
 -13  -1   2   87.09   13.30
 -13  -1   2   74.99   15.60
 -13   1   2   90.59   12.40
 -13   1   2   76.09   10.40
 -13   1   2   79.49   12.60
 -13   1   2   81.49   11.10
 -13   1   2   57.99   13.20
 -11  -1   2  867.11   41.90
 -11  -1   2  882.41   38.80
  11  -1  -2  912.41   54.89
 -11  -1   2  835.32   34.00
  11   1  -2  905.91   38.50
 -11   1   2  823.72   34.80
 -11   1   2  836.52   33.30
  11   1  -2  939.81   55.79
 -11   1   2  862.71   37.80
 -11   1   2  781.02   30.10
   9  -1  -2  766.52   43.90
  -9  -1   2  708.73   36.80
   9  -1  -2  754.92   27.10
   9   1  -2  731.63   41.70
   9   1  -2  721.43   32.80
  -9   1   2  744.73   28.70
  -7  -1   2  407.86   25.70
  -7  -1   2  420.76   25.30
   7  -1  -2  416.96   27.10
   7   1  -2  441.06   27.00
   7   1  -2  408.36   21.20
  -7   1   2  430.86   18.20
  -5  -1   2   -0.80    3.50
   5  -1  -2   -4.20    3.40
  -5  -1   2   -0.30    4.90
   5  -1  -2   -0.30    1.70
   5   1  -2    2.30    3.30
   5   1  -2    2.00    4.50
  -5   1   2    2.60    4.50
  -5   1   2    0.40    1.90
   3  -1  -2  202.38   12.90
   3  -1  -2  177.68    5.80
  -3  -1   2  188.68   11.90
  -3   1   2  210.08   12.20
  -3   1   2  178.68    6.70
   3   1  -2  168.48   12.10
   3   1  -2  176.08   10.90
  -1  -1   2   14.00    2.90
   1  -1  -2   20.70    3.60
  -1  -1   2   15.60    3.30
   1  -1  -2   14.00    2.30
   1  -1  -2   16.90    1.60
   1   1  -2   15.30    3.00
  -1   1   2   16.80    2.90
   1   1  -2   15.00    3.30
  -1   1   2   16.30    2.00
   1  -1   2  187.18    7.90
  -1  -1  -2  193.98    9.10
   1  -1   2  219.38   11.70
  -1  -1  -2  189.28    9.90
   1   1   2  183.48    8.90
  -1   1  -2  187.08    7.70
   1   1   2  187.78   10.50
  -1   1  -2  187.58    9.60
  -3  -1  -2  128.69   10.70
   3  -1   2  111.89    8.50
   3  -1   2  121.89    8.30
  -3   1  -2  115.19    7.40
   3   1   2  108.79   10.00
   3   1   2  129.29   12.50
   3   1   2  127.19    8.40
   5  -1   2 3228.18   86.29
  -5  -1  -2 3091.39   87.99
   5  -1   2 3015.60   85.79
  -5   1  -2 3088.59   81.09
   5   1   2 3088.89   95.79
   5   1   2 3164.28   84.69
   5   1   2 3193.28   91.29
  -7  -1  -2 1591.04   57.49
   7  -1   2 1514.95   56.59
   7  -1   2 1677.53   62.29
  -7   1  -2 1597.54   50.59
   7   1   2 1641.64   57.09
   9  -1   2  740.33   46.60
  -9   1  -2  641.94   31.10
   9   1   2  666.03   38.40
 -11  -1  -2  159.58   14.60
 -11  -1  -2  243.98   17.90
 -11  -1  -2  180.68   13.40
  11  -1   2  189.78   26.00
 -11  -1  -2  180.78   14.50
 -11   1  -2  188.58   15.20
  11   1   2  207.98   25.70
 -11   1  -2  176.38   13.60
 -11   1  -2  186.88   16.00
 -11   1  -2  183.18   12.70
  11   1   2  182.98   21.00
 -13  -1  -2   19.30    7.50
 -13  -1  -2    7.00    4.60
 -13  -1  -2   11.60    5.50
 -13  -1  -2   24.60    7.20
 -13  -1  -2   16.90   11.10
 -13  -1  -2   19.10    8.50
 -13   1  -2   18.50    8.20
 -13   1  -2   16.80    6.70
  13   1   2   10.20   10.30
 -13   1  -2   12.80    7.40
 -13   1  -2   31.70   10.60
 -13   1  -2   29.40    7.50
 -13   1  -2   17.70    5.60
 -15  -1  -2  294.17   19.80
 -15  -1  -2  305.77   20.70
 -15  -1  -2  351.16   24.80
 -15  -1  -2  288.17   17.60
 -15   1  -2  304.77   18.50
 -15   1  -2  340.37   22.40
 -15   1  -2  315.07   23.30
 -15   1  -2  308.57   26.80
 -15   1  -2  325.27   20.90
 -17  -1  -2  326.97   20.20
 -17  -1  -2  323.97   19.40
 -17  -1  -2  328.77   23.70
 -17  -1  -2  318.57   18.20
 -17   1  -2  297.97   17.20
 -17   1  -2  311.67   17.10
 -17   1  -2  348.47   21.40
 -17   1  -2  296.07   19.90
 -17   1  -2  313.57   23.00
 -19  -1  -2  136.79   12.50
 -19  -1  -2  115.09   12.00
 -19  -1  -2  144.09   10.10
 -19  -1  -2  135.89   10.70
 -19   1  -2  133.39   11.10
 -19   1  -2  114.39   11.60
 -19   1  -2  152.68   13.00
 -19   1  -2  131.69   11.50
 -19   1  -2  137.89   14.90
 -21  -1  -2   68.49    4.30
 -21  -1  -2   43.10    6.20
 -21   1  -2   54.49    6.40
 -20  -2   2   41.70    6.10
 -20   2   2   34.30    7.80
 -20   2   2   32.40    5.60
 -20   2   2   32.10    5.90
 -20   2   2   41.70    6.90
 -20   2   2   42.60    4.30
 -18  -2   2   30.60    7.10
 -18   2   2   31.80    6.80
 -18   2   2   37.40    8.00
 -18   2   2   27.70    8.20
 -18   2   2   35.80    8.10
 -18   2   2   30.40    5.50
 -16  -2   2   49.90    8.90
 -16  -2   2   77.69   12.60
 -16  -2   2   63.89   12.40
 -16   2   2   86.49   11.80
  16   2  -2   60.99   11.40
 -16   2   2   64.39   12.10
 -16   2   2   73.79    8.40
 -16   2   2   76.69   16.50
 -16   2   2   77.39   11.90
 -16   2   2   58.69   10.60
 -14  -2   2    2.90    7.00
 -14  -2   2   -2.00    5.20
 -14  -2   2   -2.50    3.90
 -14   2   2    6.30    6.40
 -14   2   2    7.70    5.10
 -14   2   2    2.00    3.60
  14   2  -2   -7.60    5.30
 -14   2   2    0.60    8.90
 -14   2   2    0.80    4.40
 -14   2   2    0.30    4.20
  12  -2  -2   83.49   19.30
 -12  -2   2   90.99   16.40
 -12  -2   2   98.79   10.80
 -12  -2   2   93.39   12.50
  12   2  -2  127.39   15.80
  12   2  -2   96.19   11.20
 -12   2   2   86.29    8.80
 -12   2   2  105.19   12.00
 -12   2   2  117.29   17.70
 -12   2   2   90.29   10.10
  12   2  -2   70.19   19.10
 -12   2   2   86.89   10.60
  10  -2  -2  391.06   33.80
  10   2  -2  524.35   37.60
 -10   2   2  440.56   17.90
  10   2  -2  428.26   27.60
  -8  -2   2 1390.96   56.29
  -8  -2   2 1495.45   68.99
   8  -2  -2 1407.46   59.39
   8   2  -2 1421.36   52.19
  -8   2   2 1356.56   38.60
   8   2  -2 1412.16   58.19
  -6  -2   2 3248.27  105.09
  -6  -2   2 3220.88   94.49
   6  -2  -2 3244.88   83.19
   6  -2  -2 3428.46   98.89
  -6   2   2 3412.16   78.89
   6   2  -2 3404.46   98.59
  -6   2   2 3213.18   94.29
   6   2  -2 3327.57   93.79
   6   2  -2 3399.26   97.39
   4  -2  -2 1202.58   35.30
   4  -2  -2 1316.07   44.00
  -4  -2   2 1280.57   41.90
   4   2  -2 1284.27   43.20
   4   2  -2 1383.96   42.80
   4   2  -2 1254.97   43.00
   2  -2  -2 2026.40   53.39
   2  -2  -2 1928.41   45.40
  -2  -2   2 1942.41   52.19
   2  -2  -2 1947.01   51.59
   2  -2  -2 1877.11   51.39
   2   2  -2 1932.11   52.29
  -2   2   2 1894.91   51.19
  -2   2   2 1935.11   49.99
   2   2  -2 1955.50   56.29
   2   2  -2 1951.60   49.60
   0  -2   2    9.40    1.40
   0  -2  -2   10.70    3.40
   0  -2  -2    8.30    2.50
   0   2  -2    6.00    3.40
   0   2   2   10.90    3.80
   0   2   2    8.70    2.40
   0   2   2   11.40    4.90
   0   2   2    8.50    1.80
   2  -2   2   90.39    6.10
  -2  -2  -2   99.29   10.90
  -2  -2  -2   95.89    8.80
  -2   2  -2   97.69    8.60
   2   2   2  100.09   12.70
   2   2   2   94.69    8.40
   2   2   2   94.19    5.80
   4  -2   2    2.80    2.50
   4  -2   2    4.00    2.90
  -4  -2  -2   -0.10    4.30
   4   2   2    2.60    3.00
  -4   2  -2    2.00    2.00
   4   2   2    0.40    5.90
   4   2   2    9.90    4.10
   6  -2   2  850.41   35.00
   6  -2   2  842.92   33.70
  -6  -2  -2  870.81   40.20
  -6   2  -2  852.81   29.20
   6   2   2  793.62   33.60
   6   2   2  817.62   38.60
   8  -2   2   65.39   12.30
   8  -2   2   75.59   12.90
  -8   2  -2   73.59    9.10
   8   2   2   64.59   12.00
 -10  -2  -2   64.19   13.50
 -10  -2  -2   64.39   10.60
  10  -2   2   45.70   13.50
 -10  -2  -2   61.39    9.30
 -10   2  -2   67.59   11.30
  10   2   2   65.19   14.20
 -10   2  -2   49.00   10.90
  10   2   2   59.39   14.40
 -10   2  -2   61.79   10.40
 -10   2  -2   48.40    8.90
 -12  -2  -2    2.90    4.50
  12  -2   2   10.00    9.40
 -12  -2  -2   10.00    6.40
 -12  -2  -2   -1.60    4.80
 -12  -2  -2   10.20    5.90
  12   2   2   -6.10    5.30
 -12   2  -2    7.50    6.20
 -12   2  -2    6.70    4.50
 -12   2  -2    3.60    5.10
  12   2   2    0.20    9.90
 -12   2  -2    8.90    8.20
 -12   2  -2   12.60    6.60
 -12   2  -2    7.30    4.40
  12   2   2   -1.80    7.60
 -14  -2  -2   17.80    9.00
 -14  -2  -2   17.60    7.00
 -14  -2  -2   14.20    7.80
 -14  -2  -2   22.10    7.10
 -14   2  -2   25.80    6.40
 -14   2  -2   21.40    8.50
 -14   2  -2   15.80    7.30
  14   2   2   -8.50    7.10
 -14   2  -2   18.90    7.60
 -14   2  -2    6.70    9.60
 -14   2  -2   18.10    5.90
 -16  -2  -2  144.99   21.30
 -16  -2  -2  148.09   13.10
 -16  -2  -2  134.39   16.00
 -16  -2  -2  132.19   19.70
 -16   2  -2  130.79   14.60
 -16   2  -2  141.89   14.20
 -16   2  -2  143.79   18.80
 -16   2  -2  165.68   13.80
 -16   2  -2  150.98   17.30
 -16   2  -2  151.98   11.70
 -18  -2  -2   96.49   11.40
 -18  -2  -2   90.39   10.40
 -18  -2  -2   96.59    9.80
 -18   2  -2   70.39    9.90
 -18   2  -2   63.69   11.40
 -18   2  -2   94.29    7.50
 -18   2  -2   96.29   11.30
 -18   2  -2   93.59    9.90
 -18   2  -2   94.49   11.60
 -20  -2  -2   30.60    5.30
 -20  -2  -2   19.10    4.70
 -20  -2  -2   26.90    4.30
 -20   2  -2   36.20    5.70
 -20   2  -2   19.80    4.70
 -20   2  -2   41.20    6.50
 -21  -3   2   20.10    3.50
 -21  -3   2   23.80    5.00
 -21   3   2   29.50    5.20
 -21   3   2   26.30    5.50
 -19  -3   2   26.60    6.00
 -19   3   2   25.30    3.50
 -19   3   2   24.80    6.00
  19   3  -2   37.90    7.70
 -19   3   2   36.00    6.00
 -19   3   2   20.70    7.80
 -19   3   2   22.30    6.80
 -19   3   2   15.40    5.20
 -17  -3   2   40.70    7.90
 -17  -3   2   38.80    7.80
 -17   3   2   20.40   10.60
 -17   3   2   33.40    6.90
 -17   3   2   33.40    8.60
  17   3  -2   43.00    8.50
 -17   3   2   29.80    7.80
 -17   3   2   40.70   10.20
 -15  -3   2   40.80    9.80
 -15  -3   2   37.90    8.60
 -15  -3   2   46.70   11.40
 -15   3   2   40.20   10.20
 -15   3   2   36.20    6.50
  15   3  -2   55.59   10.80
 -15   3   2   29.20    9.40
 -15   3   2   34.50    8.00
 -15   3   2   35.70    7.80
 -15   3   2   38.10   11.70
 -13  -3   2   53.69   11.50
 -13  -3   2   61.69    9.90
 -13   3   2   53.89   10.10
 -13   3   2   65.19   10.70
 -13   3   2   46.60    9.40
 -13   3   2   50.09    7.90
 -13   3   2   53.49   10.30
 -13   3   2   52.89   14.80
  13   3  -2   49.80   10.80
 -13   3   2   79.09   15.80
 -11  -3   2  809.32   32.30
 -11  -3   2  844.82   34.80
  11  -3  -2  907.51   55.19
  11   3  -2  886.91   45.20
 -11   3   2  819.02   36.30
 -11   3   2  787.52   33.10
 -11   3   2  838.32   33.50
  11   3  -2  835.62   52.69
 -11   3   2  842.72   38.90
  11   3  -2  799.32   31.60
   9  -3  -2  197.28   33.80
   9   3  -2  192.18   21.60
   9   3  -2  206.28   19.50
  -7  -3   2 1437.76   74.79
  -7  -3   2 1493.65   55.49
   7  -3  -2 1569.64   60.69
   7   3  -2 1543.05   61.79
  -7   3   2 1529.85   56.69
   7   3  -2 1621.34   59.59
   5  -3  -2  277.87   19.30
  -5  -3   2  287.57   27.40
  -5  -3   2  269.37   17.00
   5   3  -2  308.07   19.60
  -5   3   2  301.07   17.90
   5   3  -2  280.87   17.90
   5   3  -2  279.07   19.90
  -3  -3   2  966.40   32.50
   3  -3  -2  942.41   23.50
   3  -3  -2  965.30   25.80
   3  -3  -2 1000.10   34.70
   3  -3  -2  983.20   32.40
   3   3  -2  974.60   32.90
   3   3  -2  945.41   37.80
  -3   3   2 1004.40   31.30
  -3   3   2  945.71   30.10
   3   3  -2  989.10   31.20
   1  -3  -2  981.20   33.40
  -1  -3   2  942.91   26.70
  -1  -3   2  968.50   28.50
   1  -3  -2  969.60   30.00
   1  -3  -2  963.10   27.20
   1   3  -2  964.20   35.60
   1   3  -2  967.20   26.20
  -1   3   2  929.81   29.50
  -1   3   2  928.01   25.60
  -1   3   2  946.71   33.10
   1  -3   2  396.16   14.00
  -1  -3  -2  400.76   17.50
  -1  -3  -2  413.66   23.50
   1   3   2  466.85   18.10
   1   3   2  387.76   10.80
  -1   3  -2  401.26   19.70
   1   3   2  415.86   21.60
   3  -3   2  197.98   10.30
  -3  -3  -2  221.18   15.00
   3  -3   2  206.58   12.10
  -3  -3  -2  228.08   19.60
  -3   3  -2  199.38   13.40
   3   3   2  212.18   14.20
   3   3   2  200.88   16.00
   3   3   2  204.78   10.80
   5  -3   2  360.76   16.70
   5  -3   2  352.86   20.10
  -5  -3  -2  348.67   26.10
   5   3   2  341.87   18.60
   5   3   2  342.87   21.30
   7  -3   2  108.69   11.80
   7  -3   2   77.29   12.50
  -7  -3  -2   79.99   17.40
  -7   3  -2   70.39    7.70
   7   3   2   66.29   10.90
   7   3   2   76.89   13.30
   9  -3   2   32.80   10.60
   9  -3   2   23.40    8.90
   9   3   2   37.60   11.30
  -9   3  -2   20.70    5.30
   9   3   2   28.90   10.00
 -11  -3  -2  111.29   11.60
 -11  -3  -2   86.49   13.50
 -11  -3  -2  102.29   10.60
  11  -3   2   91.19   20.30
  11   3   2   66.99   15.70
 -11   3  -2  104.09   11.80
 -11   3  -2   91.69   13.00
 -11   3  -2   96.79   14.70
 -11   3  -2   96.29    8.40
 -11   3  -2   79.29   11.00
 -11   3  -2   94.19   13.00
  11   3   2   77.69   11.20
  11   3   2   72.89   17.10
 -13  -3  -2   19.20    8.50
 -13  -3  -2    4.50    4.80
 -13  -3  -2  -10.40    6.70
 -13  -3  -2    6.70    6.80
 -13   3  -2    7.40    4.40
 -13   3  -2   14.80    7.60
  13   3   2    3.50    6.10
  13   3   2   -8.40   10.80
 -13   3  -2    9.60    6.30
 -13   3  -2    2.40    5.10
 -15  -3  -2  133.69   13.70
 -15  -3  -2  104.09   13.40
 -15  -3  -2  157.28   17.10
 -15   3  -2  167.08   17.50
 -15   3  -2  129.99   13.00
 -15   3  -2  138.19   15.70
 -15   3  -2  145.19   10.80
 -15   3  -2  132.89   14.70
  15   3   2  116.99   14.40
 -15   3  -2  147.49   21.30
 -17  -3  -2   83.39   11.40
 -17  -3  -2   66.49    9.30
 -17   3  -2   87.59   12.90
 -17   3  -2   62.29    6.80
 -17   3  -2   71.59    9.50
 -17   3  -2   46.00   10.00
 -17   3  -2   67.29   10.50
  17   3   2   44.10    9.60
 -17   3  -2   62.79    9.00
 -17   3  -2   75.19   15.40
 -17   3  -2   93.09   13.10
 -19  -3  -2   44.60    7.00
 -19   3  -2   42.90    7.80
 -19   3  -2   67.79   11.40
 -19   3  -2   28.40    5.90
 -19   3  -2   39.00    7.20
 -19   3  -2   47.70    6.90
 -21  -3  -2    3.60    3.40
 -21  -3  -2    2.50    1.80
 -21   3  -2    9.10    3.90
 -21   3  -2    3.90    2.80
 -20  -4   2   -1.20    2.40
 -20   4   2    0.00    4.40
 -20   4   2   -0.20    3.00
 -20   4   2   -1.20    3.50
  20   4  -2   -3.00    4.80
 -20   4   2    1.30    3.50
 -20   4   2    3.10    3.20
 -18  -4   2    4.80    3.50
 -18   4   2   -3.30    7.00
 -18   4   2    6.40    5.00
  18   4  -2    5.10    4.80
 -18   4   2   -1.20    3.60
 -18   4   2    0.40    3.60
 -18   4   2   -0.20    2.40
 -18   4   2    2.60    4.90
 -18   4   2    2.80    4.90
 -16  -4   2  357.46   21.10
 -16  -4   2  303.77   25.60
 -16   4   2  347.77   21.30
 -16   4   2  370.96   24.40
  16   4  -2  318.07   27.80
 -16   4   2  380.76   20.60
 -16   4   2  352.66   23.00
 -16   4   2  348.37   28.50
 -16   4   2  324.17   21.50
 -14  -4   2  218.88   16.70
 -14  -4   2  179.38   25.90
 -14   4   2  195.08   22.50
 -14   4   2  172.98   21.40
 -14   4   2  189.78   16.40
 -14   4   2  197.98   18.20
 -14   4   2  191.58   12.60
  14   4  -2  193.08   16.40
 -14   4   2  189.58   14.80
 -14   4   2  189.88   17.60
  12  -4  -2   33.40   15.50
 -12  -4   2   89.79   14.10
 -12  -4   2   70.69   11.70
 -12   4   2   73.89   10.80
 -12   4   2   78.59   15.00
 -12   4   2   80.89   12.90
 -12   4   2   94.49   13.00
 -12   4   2  111.89   15.30
 -12   4   2   70.79   11.60
  12   4  -2   63.29   15.40
 -12   4   2   79.59    8.30
  12   4  -2   73.79   10.70
  10  -4  -2   -6.50    8.30
 -10  -4   2    1.60    4.10
 -10   4   2   -7.90    3.30
 -10   4   2    4.30    5.80
 -10   4   2    5.80    4.10
  10   4  -2    5.30    7.80
  10   4  -2    2.80    4.10
  10   4  -2    5.70    6.20
 -10   4   2    0.30    3.70
  -8  -4   2   21.10    7.40
   8  -4  -2   18.80    8.80
   8   4  -2   10.50    6.20
   8   4  -2    9.40    7.30
  -6  -4   2  120.39   20.50
   6  -4  -2  153.58   16.30
  -6  -4   2  132.99   13.10
   6   4  -2  134.59   14.20
   6   4  -2  152.08   14.90
   6   4  -2  144.49   16.20
  -4  -4   2  580.34   24.20
   4  -4  -2  567.44   17.30
   4  -4  -2  564.14   25.60
   4  -4  -2  596.54   15.40
   4  -4  -2  590.54   27.60
  -4   4   2  596.64   23.40
   4   4  -2  630.04   32.40
  -4   4   2  564.84   23.60
   4   4  -2  590.14   24.80
   4   4  -2  608.74   25.80
   2  -4  -2  272.97   16.90
   2  -4  -2  264.07   14.00
  -2  -4   2  261.07   12.60
  -2  -4   2  240.28   12.90
   2  -4  -2  269.97   14.60
   2   4  -2  246.98   19.40
  -2   4   2  260.87   11.20
  -2   4   2  253.77   16.00
   2   4  -2  260.67   12.30
   0  -4  -2  246.08   13.60
   0  -4   2  226.28   10.50
   0  -4  -2  232.88   19.30
   0   4   2  227.18   17.30
   0   4  -2  216.68   17.10
   0   4   2  223.68   14.90
   2  -4   2    5.60    2.70
  -2  -4  -2    6.90    4.40
   2  -4   2    2.80    2.20
  -2  -4  -2    2.90    6.60
   2   4   2    9.50    6.40
  -2   4  -2    3.10    4.20
   2   4   2    5.00    1.70
   2   4   2    3.50    3.30
  -4  -4  -2  139.39   14.60
  -4  -4  -2  153.28   18.70
   4  -4   2  132.09   11.40
   4  -4   2  139.99    9.20
   4   4   2  144.89   16.30
   4   4   2  152.08   10.80
   4   4   2  149.39   13.10
  -4   4  -2  151.38   12.80
   6  -4   2  115.89   10.00
  -6  -4  -2  103.39   20.20
   6  -4   2  119.19   13.70
   6   4   2  106.29   15.10
   6   4   2   81.29   14.40
   6   4   2  113.39   12.50
   8  -4   2   26.20    7.00
   8  -4   2   20.10    8.20
   8   4   2   16.20    8.10
   8   4   2   17.50    7.30
  10  -4   2  484.35   36.60
 -10   4  -2  411.46   24.70
 -10   4  -2  479.75   23.90
 -10   4  -2  432.46   22.50
  10   4   2  473.75   36.10
 -10   4  -2  441.06   23.50
 -10   4  -2  416.46   22.20
  10   4   2  460.85   22.20
  10   4   2  422.16   34.60
 -12  -4  -2  238.88   20.10
 -12  -4  -2  231.68   16.70
 -12  -4  -2  205.88   16.50
  12   4   2  175.88   27.80
  12   4   2  240.38   17.00
 -12   4  -2  238.78   12.90
 -12   4  -2  218.58   17.10
 -12   4  -2  211.78   20.40
  12   4   2  165.58   28.30
 -12   4  -2  231.68   18.10
 -12   4  -2  220.98   18.20
 -12   4  -2  251.57   18.80
 -14  -4  -2    2.40    4.70
 -14  -4  -2    6.80    6.50
 -14   4  -2   -9.00    5.10
 -14   4  -2    2.80    5.40
 -14   4  -2   -3.20    3.40
  14   4   2  -10.70    4.70
 -14   4  -2    5.60    8.70
 -14   4  -2   -2.30    4.40
 -14   4  -2    2.10    6.10
 -14   4  -2    6.50    6.50
 -16  -4  -2   40.60    8.20
 -16   4  -2   31.30    8.00
 -16   4  -2   40.00    5.40
 -16   4  -2   47.20   12.90
  16   4   2   47.10    9.20
 -16   4  -2   42.80    8.90
 -16   4  -2   60.29   11.10
 -16   4  -2   43.30   10.40
 -16   4  -2   41.90    9.10
 -16   4  -2   33.80    7.50
 -18  -4  -2   34.80    6.90
 -18   4  -2   28.20    6.90
 -18   4  -2   48.90    9.10
 -18   4  -2   31.10    5.70
 -18   4  -2   41.00    9.50
  18   4   2   52.29    8.80
 -18   4  -2   36.70    7.60
 -20  -4  -2    9.80    3.80
 -20  -4  -2   10.40    3.10
 -20   4  -2    3.40    3.50
 -20   4  -2    6.80    3.50
 -20   4  -2   14.00    3.90
 -20   4  -2   12.20    5.30
 -20   4  -2    4.40    4.80
 -21  -5   2   10.00    2.80
 -21  -5   2    9.60    3.40
 -21   5   2    8.40    4.20
 -21   5   2   10.70    3.40
 -19  -5   2   44.70    9.40
 -19   5   2   38.00    6.80
 -19   5   2   33.80    8.40
  19   5  -2   29.50    5.20
 -19   5   2   48.80   12.20
 -19   5   2   28.20    5.30
 -19   5   2   45.40    7.60
 -17   5   2   19.10    3.40
 -17   5   2   27.40    8.90
  17   5  -2   23.80    7.00
 -17   5   2   18.10    6.50
 -17   5   2   25.10    7.90
 -17   5   2   14.60   11.40
 -17   5   2   21.30    5.90
 -17   5   2   22.30    6.20
 -15  -5   2    3.40    4.80
 -15   5   2    0.30    4.90
 -15   5   2   -1.20    9.90
  15   5  -2    2.20    4.80
 -15   5   2    0.90    5.90
 -15   5   2    0.20    9.10
 -15   5   2   -1.80    4.50
 -15   5   2    3.00    4.80
 -15   5   2   -5.10    4.50
 -13  -5   2   27.60    7.70
 -13   5   2   18.50    7.70
  13   5  -2   -7.80   12.00
 -13   5   2   24.30    7.00
 -13   5   2   35.70   11.90
  13   5  -2   17.20    6.50
 -13   5   2   30.80    8.40
 -13   5   2   18.90    7.60
 -11  -5   2   20.90    6.20
  11   5  -2   14.10    8.70
  11   5  -2    0.10    9.80
 -11   5   2   15.30   11.00
 -11   5   2   18.30    4.40
 -11   5   2   30.60    7.70
 -11   5   2   27.30    7.90
 -11   5   2   24.00    9.30
  11   5  -2   27.30    6.50
 -11   5   2   29.30    7.10
 -11   5   2   28.00    8.40
   9  -5  -2   17.60   10.60
  -9   5   2   13.50    5.40
  -9   5   2    5.10    6.30
  -9   5   2    9.70    4.90
   9   5  -2   25.50    8.50
   9   5  -2   13.70    7.70
  -9   5   2    5.90    4.70
   9   5  -2   14.80    8.70
   9   5  -2   12.50    4.60
  -7  -5   2    6.50    4.70
   7  -5  -2    8.00    6.20
   7   5  -2   14.60    7.80
   7   5  -2    2.40    5.80
   7   5  -2    5.80    6.00
   5  -5  -2    5.60    5.10
   5  -5  -2    9.00    4.90
  -5  -5   2    5.00    3.30
   5   5  -2   14.30    5.20
   5   5  -2    9.40    4.90
   5   5  -2    7.90    6.80
  -5   5   2   10.60    4.40
  -3  -5   2  271.87   16.70
  -3  -5   2  304.57   14.10
   3  -5  -2  260.27   16.00
   3  -5  -2  275.77   17.60
   3  -5  -2  254.47   16.00
  -3   5   2  293.67   18.00
   3   5  -2  265.57   14.70
   3   5  -2  286.97   23.40
   1  -5  -2 1174.78   48.40
   1  -5  -2 1227.58   44.10
   1  -5  -2 1108.19   29.60
  -1  -5   2 1180.58   35.60
  -1  -5   2 1136.69   32.80
  -1   5   2 1133.09   38.50
   1   5  -2 1049.09   33.60
  -1   5   2 1138.99   44.10
   1   5  -2 1126.99   46.70
  -1  -5  -2 1278.87   56.39
   1  -5   2 1286.77   38.10
   1   5   2 1216.48   49.70
  -1   5  -2 1253.97   47.70
   1   5   2 1280.07   41.90
  -3  -5  -2 1221.68   58.79
   3  -5   2 1240.78   37.90
  -3  -5  -2 1150.98   44.30
   3  -5   2 1156.38   38.70
   3  -5   2 1306.67   40.30
  -3   5  -2 1221.88   45.40
   3   5   2 1215.18   32.80
   3   5   2 1255.77   43.80
   3   5   2 1174.08   50.69
   5  -5   2  164.38   14.80
  -5  -5  -2  201.58   19.40
   5  -5   2  180.68   11.50
   5   5   2  190.08   20.10
  -5   5  -2  173.78   15.20
   5   5   2  170.68   16.20
   5   5   2  200.58   14.10
   7  -5   2   89.39   10.00
   7  -5   2  115.99   15.80
   7   5   2   87.39   16.40
   7   5   2  109.59   13.30
   9  -5   2   35.40    8.80
   9  -5   2   50.49   14.30
  -9  -5  -2   57.09    8.70
  -9   5  -2   70.49   11.00
  -9   5  -2   89.09   12.30
   9   5   2   70.39   14.30
  -9   5  -2   63.09   11.50
   9   5   2   70.09   16.90
  -9   5  -2   79.59   10.60
   9   5   2   79.09   10.40
  -9   5  -2   63.19   10.10
  -9   5  -2   75.09   10.60
 -11  -5  -2   69.99   11.60
 -11  -5  -2   81.99   12.00
  11  -5   2   79.19   18.90
 -11   5  -2   71.29   13.90
  11   5   2   86.39   11.90
  11   5   2   37.20   15.10
 -11   5  -2   63.99   11.00
  11   5   2   41.80   15.30
 -11   5  -2   90.69   12.90
 -11   5  -2   82.99   13.00
 -11   5  -2   72.59   11.40
 -11   5  -2   84.09   11.00
 -11   5  -2   67.79   16.30
 -11   5  -2   68.39   10.50
 -13  -5  -2   27.00    7.50
 -13   5  -2   22.00    8.50
  13   5   2   26.40    7.60
 -13   5  -2   22.20   10.30
 -13   5  -2   20.70    7.60
  13   5   2    2.70   12.80
 -13   5  -2    2.20    7.20
 -13   5  -2   42.60   14.60
 -13   5  -2   22.70    7.60
 -13   5  -2   26.60    8.50
 -13   5  -2   21.60    4.50
 -13   5  -2   12.80    6.80
 -15  -5  -2  152.58   14.40
 -15   5  -2  161.98    8.30
 -15   5  -2  146.69   18.60
 -15   5  -2  125.69   14.00
 -15   5  -2  140.69   15.40
 -15   5  -2  153.68   15.50
 -15   5  -2  166.98   14.90
 -15   5  -2  173.38   16.70
  15   5   2  156.48   14.80
 -15   5  -2  152.68   13.90
 -17  -5  -2    4.30    4.50
  17   5   2   -1.20    4.40
 -17   5  -2    1.40    5.10
 -17   5  -2   -4.90    7.10
 -17   5  -2    4.90    4.20
 -17   5  -2   -2.60    3.50
 -17   5  -2    2.60    5.20
 -17   5  -2   11.60    6.50
 -19  -5  -2    6.30    3.40
 -19   5  -2    6.60    5.50
  19   5   2    3.50    4.10
 -19   5  -2   10.30    4.80
 -19   5  -2    5.60    3.80
 -19   5  -2    6.60    4.30
 -19   5  -2    9.80    3.90
 -20  -6   2    0.50    2.20
 -20   6   2    2.60    3.40
 -20   6   2    2.80    3.30
 -20   6   2    6.90    3.60
 -20   6   2   -0.40    3.40
  20   6  -2    0.20    3.10
 -18  -6   2    8.10    3.80
 -18   6   2    0.40    3.60
 -18   6   2    2.10    4.30
 -18   6   2   -4.50    7.20
 -18   6   2    1.20    4.60
  18   6  -2    8.70    8.20
 -18   6   2    7.90    6.40
 -18   6   2    7.00    6.60
 -16   6   2    8.90    7.00
  16   6  -2    5.70    4.40
 -16   6   2    6.00   10.50
 -16   6   2   10.40    5.10
 -16   6   2    3.00    4.20
 -16   6   2    6.90    5.80
 -16   6   2    2.40    5.20
 -14  -6   2   25.70    7.50
 -14   6   2   35.70    9.10
  14   6  -2   38.00    8.50
 -14   6   2   38.10    8.60
 -14   6   2   22.30    6.90
 -14   6   2   28.80    8.00
 -14   6   2   50.69   14.40
 -14   6   2   25.00   11.80
 -14   6   2   28.20    8.00
 -12  -6   2  201.88   16.30
  12   6  -2  213.38   26.50
 -12   6   2  224.58   17.60
 -12   6   2  230.48   21.00
 -12   6   2  197.58   10.90
  12   6  -2  192.78   30.10
 -12   6   2  200.88   17.80
 -12   6   2  227.58   17.30
 -12   6   2  214.28   16.50
 -12   6   2  232.78   24.20
 -12   6   2  207.98   16.20
  10  -6  -2   22.00   11.30
 -10  -6   2   11.00    5.40
  10  -6  -2   14.70    9.10
 -10   6   2   26.80    7.40
 -10   6   2   22.80    4.40
 -10   6   2   27.60   11.00
  10   6  -2    8.60   10.70
 -10   6   2   20.40    6.90
  10   6  -2   31.00    9.30
 -10   6   2   23.70    7.00
  10   6  -2    0.80    8.50
  10   6  -2   26.90    6.40
 -10   6   2   28.30    8.60
 -10   6   2   26.70    7.90
   8  -6  -2  485.15   31.90
   8  -6  -2  457.55   34.40
   8   6  -2  482.25   31.10
  -8   6   2  432.76   23.30
  -8   6   2  435.96   21.30
   8   6  -2  430.26   25.00
   8   6  -2  470.45   34.80
  -8   6   2  443.06   22.00
  -8   6   2  426.96   21.30
   8   6  -2  436.56   19.60
   6  -6  -2 4110.59  116.89
   6  -6  -2 4085.09  121.39
  -6  -6   2 4141.59  109.39
   6   6  -2 4086.89  128.49
  -6   6   2 4104.39  109.59
   6   6  -2 3811.92  125.89
   6   6  -2 4028.30  116.19
   4  -6  -2 1839.12   47.00
  -4  -6   2 1645.24   49.20
   4  -6  -2 1742.93   59.19
  -4  -6   2 1909.11   62.09
   4  -6  -2 1811.62   58.99
   4  -6  -2 1815.12   55.29
   4   6  -2 1753.82   56.19
  -4   6   2 1794.72   59.29
   4   6  -2 1847.32   71.29
  -2  -6   2    0.50    1.40
  -2  -6   2    1.00    3.10
   2  -6  -2   -2.70    3.30
   2  -6  -2   -1.00    2.00
   2  -6  -2   -1.00    2.70
  -2   6   2    1.50    4.90
   2   6  -2   -0.50    2.10
   2   6  -2   -1.40    4.90
   0  -6  -2 1441.36   48.90
   0  -6   2 1489.05   39.00
   0  -6   2 1469.25   45.00
   0  -6   2 1470.45   41.90
   0  -6  -2 1525.65   64.99
   0   6   2 1501.85   58.29
   0   6   2 1494.05   48.80
   0   6  -2 1462.75   57.39
  -2  -6  -2 1422.26   49.80
   2  -6   2 1385.66   43.90
   2  -6   2 1385.76   42.20
  -2  -6  -2 1400.56   67.29
  -2   6  -2 1422.36   54.09
   2   6   2 1408.66   58.69
   2   6   2 1394.96   48.50
   4  -6   2  151.18   13.10
  -4  -6  -2  160.58   16.80
   4  -6   2  151.08   12.80
   4  -6   2  167.08   11.40
   4   6   2  150.08   19.70
   4   6   2  160.68    7.90
   4   6   2  156.08   15.10
  -4   6  -2  152.28   15.20
   6  -6   2  291.67   22.60
   6  -6   2  273.27   15.70
   6  -6   2  269.17   20.30
   6   6   2  293.57   28.40
  -6   6  -2  283.87   20.50
   6   6   2  283.77   17.90
   8  -6   2  383.96   21.10
   8  -6   2  398.76   31.30
   8   6   2  398.16   18.70
  -8   6  -2  372.06   20.70
  -8   6  -2  361.66   19.80
   8   6   2  413.76   25.10
  -8   6  -2  382.76   20.60
   8   6   2  384.56   26.60
  -8   6  -2  359.26   19.30
   8   6   2  394.36   33.50
  10  -6   2   -4.00   10.80
 -10  -6  -2   22.70    6.00
 -10   6  -2   11.80    7.90
 -10   6  -2   16.10    6.50
 -10   6  -2   16.80    5.80
  10   6   2   13.00    8.00
  10   6   2    3.00   11.30
 -10   6  -2   11.80    5.00
 -10   6  -2   10.20    6.00
  10   6   2    9.00    9.30
 -10   6  -2   18.10    7.20
 -10   6  -2   11.80    6.40
 -10   6  -2  -19.40    9.60
  10   6   2   15.50    5.50
 -12   6  -2  195.48   15.90
 -12   6  -2  209.68   18.10
 -12   6  -2  186.18   19.70
  12   6   2  217.68   15.90
 -12   6  -2  215.08   17.50
  12   6   2  150.88   26.90
 -12   6  -2  187.48   15.80
 -12   6  -2  211.88   16.50
 -12   6  -2  189.88   22.20
 -12   6  -2  202.98   17.00
 -14  -6  -2  316.77   20.50
 -14   6  -2  308.67   20.20
  14   6   2  225.18   33.50
 -14   6  -2  263.97   18.50
 -14   6  -2  279.97   21.20
 -14   6  -2  288.27   19.40
 -14   6  -2  292.47   24.30
  14   6   2  270.57   18.40
 -14   6  -2  286.47   21.30
 -14   6  -2  294.77   20.50
 -16  -6  -2    3.80    4.50
 -16   6  -2   15.20   10.60
 -16   6  -2    7.30    5.60
 -16   6  -2    2.70    4.50
  16   6   2    1.10    4.40
 -16   6  -2   -0.50    3.60
 -16   6  -2    7.10    7.30
 -16   6  -2    5.20    4.90
 -18  -6  -2   27.40    5.80
 -18   6  -2   20.70    6.40
 -18   6  -2   19.80    6.40
 -18   6  -2   23.10    6.40
 -18   6  -2   17.20    6.60
  18   6   2   19.10    4.90
 -20  -6  -2   16.40    3.20
 -20  -6  -2   16.40    3.90
 -20   6  -2   26.20    5.00
 -20   6  -2   33.00    4.40
 -20   6  -2   18.90    4.20
 -20   6  -2   23.40    4.00
 -20   6  -2   21.70    5.00
 -19  -7   2   22.70    4.30
  19   7  -2   35.70    5.80
 -19   7   2   30.90    6.90
 -19   7   2   40.70    6.30
 -19   7   2   28.70    6.20
 -19   7   2   19.40    5.00
 -19   7   2   40.70    5.60
 -19   7   2   18.90    7.20
 -17  -7   2   17.20    6.00
 -17   7   2   16.80    5.20
 -17   7   2   17.00    6.70
  17   7  -2   13.50    5.40
 -17   7   2   23.10    6.90
 -17   7   2   16.60    6.80
 -17   7   2   17.80    5.30
 -17   7   2   15.60    9.50
  17   7  -2   18.60   11.40
 -15   7   2   36.30    8.40
 -15   7   2   36.40    9.10
  15   7  -2   37.70    8.10
 -15   7   2   41.10    9.10
 -15   7   2   44.70    9.80
 -15   7   2   50.49   13.70
 -15   7   2   28.90   11.50
 -15   7   2   21.60    6.60
 -13  -7   2   15.00    7.40
 -13   7   2   13.40    6.60
 -13   7   2   23.40   13.30
 -13   7   2   27.70    9.00
  13   7  -2   22.60    6.80
 -13   7   2   17.80    6.10
 -13   7   2   31.20    8.70
 -13   7   2   29.10    7.70
 -13   7   2   20.80    9.90
 -11  -7   2   -3.00    4.30
 -11   7   2    0.80    4.70
  11   7  -2   13.50    8.10
 -11   7   2    1.30   10.70
  11   7  -2    6.90    4.80
 -11   7   2    3.70    5.80
 -11   7   2    8.50   11.70
  11   7  -2  -12.60    7.60
   9  -7  -2  -20.10    9.90
   9  -7  -2    1.40    5.50
  -9   7   2    1.00    4.80
  -9   7   2    2.30    4.40
   9   7  -2    2.80    3.40
   9   7  -2  -19.80    8.00
  -9   7   2   -2.40    6.00
  -9   7   2   -5.00    7.20
  -9   7   2    2.80    4.40
  -9   7   2   -0.20    3.80
  -9   7   2    3.60    5.70
  -9   7   2    7.40    4.40
   9   7  -2    5.20    6.60
   7  -7  -2    2.00    5.40
   7  -7  -2   -3.00    6.10
   7   7  -2   -0.10    4.60
  -7   7   2   -2.20    3.20
   7   7  -2    2.60    2.80
   7   7  -2    4.60    5.80
  -7   7   2    1.60    3.60
  -7   7   2   -2.10    4.10
   7   7  -2    0.90    5.50
  -7   7   2   -2.80    3.30
  -7   7   2   -2.80    3.70
   5  -7  -2    4.90    5.70
   5  -7  -2   -0.30    1.30
   5  -7  -2   -2.70    2.10
   5  -7  -2    3.20    4.20
  -5   7   2   -1.70    3.70
   5   7  -2    6.20    7.60
   5   7  -2   -4.20    4.30
   3  -7  -2  668.63   31.90
   3  -7  -2  680.73   27.40
  -3  -7   2  683.43   31.90
   3  -7  -2  700.13   36.40
  -3   7   2  648.34   34.10
   3   7  -2  680.13   40.50
   3   7  -2  725.93   29.70
   1  -7  -2  379.96   22.40
   1  -7  -2  350.26   30.50
   1   7  -2  355.06   18.90
  -1   7   2  373.66   26.40
   1   7  -2  427.66   30.50
   1  -7   2  244.08   15.50
  -1  -7  -2  240.58   28.10
  -1  -7  -2  245.58   18.40
   1  -7   2  247.58   14.00
   1  -7   2  259.77   12.30
   1   7   2  238.18   23.60
  -1   7  -2  223.68   21.60
   1   7   2  238.38   18.00
   3  -7   2    8.20    3.80
   3  -7   2    2.80    3.20
   3  -7   2    4.60    2.90
  -3  -7  -2    9.20    5.80
   3   7   2    0.30    4.30
  -3   7  -2    8.90    5.80
   3   7   2   13.00    8.10
   5  -7   2   21.40    6.40
   5  -7   2   28.50    7.60
   5  -7   2   25.20    5.10
  -5  -7  -2   23.00    9.00
  -5   7  -2   30.60    8.60
   5   7   2   28.10   10.10
   7  -7   2    3.80    8.00
   7  -7   2   -2.50    3.30
   7  -7   2    4.60    5.30
   7   7   2    8.80    8.40
   7   7   2   -1.10    4.20
   7   7   2    4.70    6.30
  -7   7  -2    8.00    4.70
  -7   7  -2    5.00    5.30
  -7   7  -2    5.00    4.60
   7   7   2    1.60    5.40
  -7   7  -2    3.80    5.30
   7   7   2    4.00    3.40
  -7   7  -2    1.30    4.10
   9  -7   2   13.10    7.10
   9  -7   2    9.90    8.00
   9   7   2    9.20    6.90
  -9   7  -2    5.30    6.20
   9   7   2   17.20   10.10
  -9   7  -2    7.00    6.30
   9   7   2   -7.10    6.10
   9   7   2   12.00    4.90
  -9   7  -2   16.70    6.80
  -9   7  -2    4.10    3.90
  -9   7  -2   11.60    5.80
  -9   7  -2   12.40    5.50
  -9   7  -2   15.80    5.80
  11   7   2    4.90    4.40
 -11   7  -2    4.10    5.60
  11   7   2    3.20    8.10
 -11   7  -2  -15.60    6.10
 -11   7  -2   -0.50    4.40
 -11   7  -2    2.20    4.70
 -11   7  -2   21.80   17.00
  11   7   2    3.80    6.90
 -11   7  -2    4.20    5.50
 -13  -7  -2   33.60    8.20
 -13   7  -2   37.00    9.60
 -13   7  -2   11.10    8.00
 -13   7  -2   25.10    7.50
  13   7   2   24.60    7.00
 -13   7  -2   26.90   10.70
  13   7   2   15.30   17.40
 -13   7  -2   22.30    7.00
 -13   7  -2   38.20    9.70
 -13   7  -2   36.20    9.20
 -13   7  -2   36.50   11.50
 -15  -7  -2    1.40    4.80
 -15   7  -2    6.50    5.50
 -15   7  -2    8.80    8.40
 -15   7  -2    0.00    4.50
 -15   7  -2    3.20    6.40
  15   7   2    1.50    4.50
 -15   7  -2   18.60    6.60
 -15   7  -2    1.40    4.10
 -17  -7  -2    4.70    3.80
 -17   7  -2   16.10    5.60
 -17   7  -2    8.90    5.10
  17   7   2    1.50    3.90
 -17   7  -2   -1.30    6.00
 -17   7  -2   11.00    5.80
 -17   7  -2    0.00    4.00
 -17   7  -2    9.00    6.40
 -19  -7  -2    1.70    2.30
 -19  -7  -2   -4.10    2.60
  19   7   2   -0.90    2.70
 -19   7  -2    6.50    4.30
 -19   7  -2    4.30    5.50
 -19   7  -2   -3.80    3.50
 -19   7  -2    0.50    2.80
 -19   7  -2    0.50    2.70
 -18  -8   2   78.69    8.30
 -18   8   2   81.49   12.70
 -18   8   2   80.99   10.50
  18   8  -2   73.09    8.30
 -18   8   2   65.89    9.10
 -18   8   2   43.10    9.30
 -18   8   2   82.69    8.50
 -18   8   2   85.99    9.80
 -16  -8   2    4.50    4.80
 -16   8   2    9.10    5.00
 -16   8   2    9.30    6.70
 -16   8   2   12.60   10.00
  16   8  -2    0.60    5.10
 -16   8   2    8.00    5.40
  16   8  -2    9.40    4.50
 -16   8   2    7.00    5.20
 -16   8   2   13.40    5.60
 -14   8   2  240.68   19.40
 -14   8   2  253.77   23.70
 -14   8   2  244.78   17.60
 -14   8   2  250.57   19.60
  14   8  -2  216.58   17.00
 -14   8   2  223.78   18.00
 -12  -8   2  316.37   20.50
  12   8  -2  340.57   19.60
 -12   8   2  327.57   21.50
 -12   8   2  329.27   28.00
 -12   8   2  328.27   21.80
 -12   8   2  330.87   19.80
 -12   8   2  315.17   20.80
 -12   8   2  325.97   24.60
 -12   8   2  326.77   20.70
  12   8  -2  257.97   21.20
 -10  -8   2  349.07   21.50
  10  -8  -2  383.46   39.80
 -10   8   2  388.96   22.50
 -10   8   2  351.16   26.70
 -10   8   2  371.56   24.70
  10   8  -2  413.76   22.60
  10   8  -2  375.86   23.80
  10   8  -2  396.06   37.70
 -10   8   2  407.06   29.30
 -10   8   2  315.77   23.00
  10   8  -2  446.06   35.80
 -10   8   2  389.56   32.30
 -10   8   2  365.66   20.40
   8  -8  -2   68.09   17.10
   8  -8  -2   65.49   14.40
  -8   8   2   66.59   10.30
  -8   8   2   94.69   12.90
  -8   8   2   73.69   10.60
   8   8  -2   77.99    8.40
   8   8  -2   98.59   15.40
   8   8  -2   88.79   18.70
   8   8  -2   69.59   11.90
  -8   8   2   94.69   10.40
  -8   8   2   68.49   12.70
  -8   8   2   77.49   12.00
   8   8  -2   78.49   17.90
   8   8  -2   84.19   12.80
   6  -8  -2  351.06   27.50
   6  -8  -2  392.96   28.50
   6   8  -2  378.36   32.70
  -6   8   2  367.06   20.10
  -6   8   2  375.76   21.20
  -6   8   2  373.96   22.60
   6   8  -2  377.16   16.70
  -6   8   2  380.06   19.80
  -6   8   2  378.06   25.00
  -6   8   2  367.26   18.80
   6   8  -2  369.66   22.60
   6   8  -2  373.46   21.10
  -4  -8   2  233.38   20.80
   4  -8  -2  244.38   13.40
   4  -8  -2  248.38   19.70
   4  -8  -2  239.28   16.90
   4  -8  -2  224.28   19.80
  -4   8   2  247.08   21.50
   4   8  -2  264.77   27.10
   4   8  -2  201.08   18.00
   2  -8  -2   72.49   11.30
   2  -8  -2   38.70   12.60
  -2  -8   2   67.89   10.80
  -2   8   2   72.49   13.80
   2   8  -2   83.39   10.90
   2   8  -2   52.89   14.00
   0  -8  -2  852.11   39.30
   0  -8  -2  839.22   53.99
   0  -8   2  938.61   37.20
   0   8  -2  896.51   47.70
   0   8   2  891.91   46.90
  -2  -8  -2 1009.60   44.70
   2  -8   2  835.42   31.40
   2  -8   2  997.60   38.20
  -2   8  -2  917.41   47.50
   2   8   2  960.90   52.19
   4  -8   2  263.77   19.10
  -4  -8  -2  242.58   23.40
   4  -8   2  206.18   17.70
   4  -8   2  241.18   16.10
  -4   8  -2  215.38   21.20
   4   8   2  246.88   27.40
   6  -8   2   27.80   10.40
   6  -8   2   37.40    9.30
   6  -8   2   21.40    6.00
   6   8   2   18.60   10.90
  -6   8  -2   30.60    9.60
  -6   8  -2   41.40    8.00
  -6   8  -2   41.30    9.00
  -6   8  -2   31.90    8.60
  -6   8  -2   45.60    9.30
   6   8   2   30.10   10.20
  -6   8  -2   39.90    7.90
   6   8   2   44.30   10.40
  -6   8  -2   52.39    8.40
   8  -8   2   46.70   13.50
  -8  -8  -2   52.59    8.90
   8  -8   2   21.50    9.40
  -8   8  -2   46.50   10.70
  -8   8  -2   54.99   10.40
   8   8   2   46.20   12.00
  -8   8  -2   38.60    8.80
  -8   8  -2   40.00    9.60
  -8   8  -2   54.49    9.30
  -8   8  -2   43.90    9.40
  -8   8  -2   53.69    8.70
  -8   8  -2   39.00    8.10
   8   8   2   40.70    7.10
   8   8   2   46.00   10.70
  -8   8  -2   48.60    9.50
   8   8   2   21.10   12.60
 -10  -8  -2   78.89   11.80
  10   8   2   92.79    9.90
  10   8   2   83.19   13.40
 -10   8  -2   79.09   12.30
 -10   8  -2   92.59   13.10
 -10   8  -2   96.69   13.50
 -10   8  -2  108.89   12.30
 -10   8  -2   69.09   14.70
 -10   8  -2   92.29   12.20
  10   8   2   73.79   19.50
 -10   8  -2   83.59   11.60
 -12  -8  -2   22.00    7.30
 -12   8  -2   25.50    8.20
  12   8   2    6.50   15.10
 -12   8  -2   25.80    7.90
 -12   8  -2   25.50    7.60
 -12   8  -2   20.80    8.60
 -12   8  -2    4.40   12.40
 -12   8  -2   17.80    8.80
  12   8   2   23.40    6.70
 -12   8  -2   18.80    7.70
  12   8   2   20.10    7.40
 -12   8  -2   29.60    9.70
 -14  -8  -2   -4.10    4.00
 -14   8  -2   -1.90    4.30
 -14   8  -2    2.50    7.80
 -14   8  -2    0.00    6.00
  14   8   2    0.40    4.00
 -14   8  -2    0.80    4.00
 -14   8  -2   -0.40    4.50
 -14   8  -2   -0.20    3.80
 -16  -8  -2  125.19   11.10
 -16   8  -2  113.89   12.80
 -16   8  -2   99.79   13.30
 -16   8  -2  102.99   11.00
 -16   8  -2  127.39   12.00
 -16   8  -2  129.59   17.00
  16   8   2  119.09   11.00
 -16   8  -2  129.59   13.10
 -18  -8  -2  228.68   13.20
 -18   8  -2  211.18   13.90
 -18   8  -2  253.87   13.60
 -18   8  -2  235.58   15.40
 -18   8  -2  197.18   11.90
 -18   8  -2  210.58   13.90
 -19  -9   2   11.30    2.70
 -19   9   2   13.50    3.60
 -19   9   2   18.10    5.90
 -19   9   2   13.00    4.30
 -19   9   2   15.00    4.40
  19   9  -2   11.40    3.20
 -17  -9   2   88.89    9.40
 -17   9   2  107.69   12.70
 -17   9   2   95.99   15.60
 -17   9   2  109.79   13.40
 -17   9   2   84.89   10.30
  17   9  -2   88.69    8.90
 -17   9   2   92.79   17.40
 -17   9   2   81.29   13.30
 -15  -9   2    4.00    4.40
 -15   9   2   -0.10    5.00
 -15   9   2    5.20    8.70
 -15   9   2    5.00    4.50
 -15   9   2    7.00    5.40
  15   9  -2    1.70    3.10
 -15   9   2    2.00    4.70
 -15   9   2   12.70    9.10
  15   9  -2   10.30    5.60
 -15   9   2    3.60    4.80
 -13  -9   2   27.30    7.80
 -13   9   2   20.80    6.70
 -13   9   2   38.00    9.60
 -13   9   2   14.60   12.50
 -13   9   2   46.20   12.30
 -13   9   2   24.20    7.10
  13   9  -2   26.50    6.40
 -13   9   2   30.00    8.30
 -13   9   2   22.90   10.50
 -11   9   2    3.50    5.50
  11   9  -2    1.40    7.60
 -11   9   2  -18.00    9.30
  11   9  -2   -7.70   10.20
 -11   9   2    5.20    5.20
 -11   9   2   13.20    7.00
 -11   9   2   14.30    6.60
 -11   9   2   18.20    8.40
  11   9  -2   11.50    4.40
 -11   9   2    8.60    5.80
 -11   9   2   14.00   12.40
  -9  -9   2    2.10    5.90
   9   9  -2    6.50    4.10
  -9   9   2   -3.30    6.20
   9   9  -2    4.90    8.10
   9   9  -2    1.20    6.10
  -9   9   2    3.00    7.40
  -9   9   2    9.20    6.30
  -9   9   2    5.50    5.80
   9   9  -2  -17.70    8.50
   9   9  -2   -3.10    5.90
   7  -9  -2   42.90   10.80
   7  -9  -2   17.20   11.50
   7   9  -2   32.20   13.60
   7   9  -2   26.30   10.70
  -7   9   2   43.60    9.00
  -7   9   2   33.80    8.80
  -7   9   2   44.10    9.80
  -7   9   2   42.00    9.10
   7   9  -2   34.90   10.60
   7   9  -2   28.50    8.40
  -7   9   2   18.00   10.40
   7   9  -2   33.40    8.10
  -7   9   2   19.60    5.70
  -7   9   2   19.20    9.60
  -7   9   2   32.40    8.40
  -7   9   2   29.60    7.80
   7   9  -2   33.50    6.50
   5  -9  -2   13.60    3.20
   5  -9  -2    7.60    5.60
   5  -9  -2   31.10   10.50
  -5   9   2   23.90    7.50
   5   9  -2   29.50    9.00
   5   9  -2   29.20    7.20
  -5   9   2   14.40    5.10
  -5   9   2    9.40    7.50
   5   9  -2   24.40    5.10
  -5   9   2   20.80    6.40
   5   9  -2   22.80    9.00
  -5   9   2   22.20    6.60
  -5   9   2   19.00    9.60
   5   9  -2    9.60    8.60
   5   9  -2   18.20    6.60
   3  -9  -2  127.29   19.30
   3  -9  -2  140.79   16.70
  -3  -9   2  112.69   15.90
   3   9  -2  141.79   24.50
   3   9  -2  121.29   17.40
  -3   9   2  120.09   12.10
   3   9  -2  131.59   12.60
   3   9  -2  121.59   12.00
  -3   9   2  132.99   17.80
  -3   9   2  137.39   14.90
  -3   9   2  150.28   12.80
   3   9  -2  148.49   13.20
  -3   9   2  132.69   13.10
   3   9  -2  124.59   14.60
  -3   9   2  142.99   12.10
   3   9  -2  127.09   13.70
  -1  -9   2  197.98   17.20
   1  -9  -2  202.58   18.70
   1   9  -2  182.38   17.80
  -1   9   2  199.38   16.40
  -1   9   2  176.68   15.20
   1   9  -2  169.28   15.70
   1   9  -2  190.18   15.50
   1   9  -2  204.48   24.30
  -1   9   2  192.58   22.80
  -1   9   2  185.48   18.80
  -1  -9  -2   -3.30    3.60
   1  -9   2    2.90    4.20
   1   9   2    7.10    6.60
  -1   9  -2    2.80    4.20
  -1   9  -2   12.80    9.30
   1   9   2    3.10    6.80
  -1   9  -2    2.80    6.00
  -3  -9  -2   59.39   12.80
   3  -9   2   62.89   10.50
   3  -9   2   41.70    7.30
   3  -9   2   54.89    9.50
   3   9   2   74.59   17.70
  -3   9  -2   54.39    9.60
  -3   9  -2   61.19    9.70
   3   9   2   65.09   13.80
  -3   9  -2   77.59   13.30
   3   9   2   55.79    6.00
   3   9   2   49.70    9.60
  -3   9  -2   55.69   14.00
   3   9   2   51.29    9.70
   3   9   2   65.49   11.60
  -3   9  -2   50.69    9.60
   5  -9   2   22.80    5.80
   5  -9   2   19.50    8.30
  -5  -9  -2   16.10   10.80
   5  -9   2   20.90    8.70
  -5   9  -2   21.00    7.10
  -5   9  -2   19.60    6.40
   5   9   2   17.30   10.10
   5   9   2   24.10    7.60
  -5   9  -2   29.00    8.00
   5   9   2   18.10    4.70
   5   9   2   21.20    8.20
  -5   9  -2   28.30    8.10
  -5   9  -2   19.30    5.40
  -5   9  -2   30.40    9.50
  -5   9  -2   28.40    8.40
   5   9   2   31.30   14.80
  -5   9  -2   13.80    7.30
   7  -9   2   -2.00    9.40
   7  -9   2    5.30    6.30
   7   9   2   15.60    9.70
  -7   9  -2    7.90    5.20
   7   9   2   13.70    7.90
  -7   9  -2    1.90    5.50
  -7   9  -2    7.00    6.20
   7   9   2    2.50    8.50
  -7   9  -2    3.80    7.20
  -7   9  -2    9.10    5.40
  -7   9  -2   11.10    4.90
  -7   9  -2    7.20    4.80
  -7   9  -2   11.50    5.40
  -7   9  -2   -0.60   12.40
   7   9   2   11.80    4.70
   7   9   2   -4.80    8.30
  -7   9  -2   -2.00   11.20
  -7   9  -2    6.90    5.40
   9  -9   2    4.90   17.60
  -9  -9  -2   30.90    9.20
   9   9   2    5.00   14.40
   9   9   2   36.50    7.40
  -9   9  -2   36.20    9.00
   9   9   2   33.10   13.80
   9   9   2   31.00    8.40
  -9   9  -2   41.30    9.60
  -9   9  -2   35.50   10.60
  -9   9  -2   37.60    8.60
  -9   9  -2   16.20    8.90
  -9   9  -2   48.40   10.00
  -9   9  -2   38.60    8.50
  -9   9  -2   31.50    9.70
 -11  -9  -2    6.00    6.10
  11   9   2   -2.80    5.60
  11   9   2   11.20    5.10
 -11   9  -2   13.40    6.70
  11   9   2   -3.60    6.50
 -11   9  -2   14.50    7.70
 -11   9  -2    3.70    5.10
 -11   9  -2   14.50   10.80
 -11   9  -2    8.50    6.30
  11   9   2   13.00   15.40
 -11   9  -2  -11.20   10.30
 -11   9  -2    6.20    5.30
 -11   9  -2    8.40    6.00
 -13  -9  -2   57.69   10.00
  13   9   2   62.39   11.20
 -13   9  -2   58.49    9.00
 -13   9  -2   39.10   12.30
  13   9   2   54.39   22.20
 -13   9  -2   53.39   12.40
 -13   9  -2   69.79   16.00
 -15  -9  -2   28.60    6.90
 -15   9  -2   24.90    7.00
 -15   9  -2   30.90    8.40
 -15   9  -2   31.80   11.10
 -15   9  -2   23.10    6.90
 -15   9  -2   27.70    8.10
 -15   9  -2   42.70    8.00
  15   9   2   42.30    7.30
 -17  -9  -2   33.80    6.50
 -17   9  -2   29.90    6.80
 -17   9  -2   26.40    7.70
 -17   9  -2   18.90    5.80
  17   9   2   22.30    4.90
 -17   9  -2   34.10    6.00
 -17   9  -2   28.70    7.10
 -17   9  -2   31.70    5.80
 -18 -10   2    4.60    2.80
 -18  10   2    3.50    3.50
 -18  10   2    6.00    3.50
  18  10  -2    1.80    2.30
 -18  10   2   -0.90    5.70
 -18  10   2   -1.40    2.30
 -18  10   2    5.40    3.60
 -16 -10   2  178.58   12.20
 -16  10   2  178.38   13.90
 -16  10   2  188.28   15.10
 -16  10   2  207.28   21.00
 -16  10   2  195.88   13.40
 -16  10   2  179.68   14.20
  16  10  -2  161.08   14.30
  16  10  -2  170.98   11.90
 -14 -10   2  319.07   19.00
 -14  10   2  286.37   19.00
 -14  10   2  283.37   20.00
 -14  10   2  278.47   17.90
 -14  10   2  281.47   19.30
  14  10  -2  287.37   17.30
 -14  10   2  236.08   21.60
 -14  10   2  287.97   22.40
  14  10  -2  272.87   18.90
 -14  10   2  265.97   15.70
 -12 -10   2   62.09   12.50
 -12  10   2   62.69   10.90
 -12  10   2   70.99   11.70
 -12  10   2   63.89   10.30
  12  10  -2   97.59   15.40
  12  10  -2   86.29    9.60
  12  10  -2   68.09   12.20
 -12  10   2   74.59   15.90
 -12  10   2   63.79   10.00
  12  10  -2   79.79   26.00
 -12  10   2   88.79   15.20
 -10 -10   2   26.00    9.40
 -10  10   2   56.29   14.40
 -10  10   2   29.50    9.20
 -10  10   2   38.00   11.80
  10  10  -2   43.20   16.60
 -10  10   2   43.30    8.90
  10  10  -2   37.20   10.60
 -10  10   2   39.30    9.10
  10  10  -2    9.60   13.70
 -10  10   2   41.60   11.30
 -10  10   2   48.00    9.50
  10  10  -2   51.49    8.50
  10  10  -2   39.90   12.20
 -10  10   2   47.40    9.70
  10  10  -2   35.80   10.90
  -8  10   2    8.50    5.80
   8  10  -2    8.70    6.50
  -8  10   2   27.80    8.20
   8  10  -2   14.40    5.00
   8  10  -2   12.60    8.60
   8  10  -2   27.10   11.40
  -8  10   2   15.90    9.40
   8  10  -2   20.20   11.50
  -8  10   2   15.20    8.20
   8  10  -2   13.20   11.00
  -8  10   2   16.80    7.40
  -8  10   2    9.80   12.00
  -8  10   2   22.40    7.90
  -8  10   2   22.20    8.60
   6 -10  -2  335.87   31.10
   6  10  -2  274.77   20.10
   6  10  -2  276.77   21.70
  -6  10   2  250.07   19.50
  -6  10   2  262.97   20.70
   6  10  -2  267.67   14.20
  -6  10   2  253.77   27.80
  -6  10   2  266.17   16.60
  -6  10   2  250.07   21.70
   6  10  -2  243.98   18.90
  -6  10   2  242.98   16.20
  -6  10   2  274.17   18.20
  -6  10   2  283.87   20.60
  -6  10   2  269.47   18.50
   6  10  -2  261.27   18.40
   6  10  -2  295.57   33.10
   6  10  -2  265.27   22.60
   6  10  -2  275.37   19.30
   4 -10  -2  893.81   33.70
   4 -10  -2  830.12   45.30
  -4  10   2  776.82   30.80
  -4  10   2  814.02   34.80
  -4  10   2  909.41   49.50
   4  10  -2  932.81   38.20
   4  10  -2  993.20   59.79
   4  10  -2  867.81   36.90
  -4  10   2  873.21   37.00
   4  10  -2  817.82   34.70
   4  10  -2  882.91   28.20
  -4  10   2  853.71   40.20
   4  10  -2  894.21   36.70
   4  10  -2  880.01   36.30
  -4  10   2  921.11   38.70
   4  10  -2  872.21   41.50
  -4  10   2  884.41   34.60
  -4  10   2  868.61   34.20
  -4  10   2  937.11   37.20
   2 -10  -2  407.96   30.50
  -2 -10   2  418.86   29.60
   2  10  -2  372.96   15.00
  -2  10   2  392.26   20.70
   2  10  -2  428.96   26.90
   2  10  -2  385.76   22.10
  -2  10   2  365.46   26.10
   2  10  -2  385.56   22.70
  -2  10   2  422.16   24.40
  -2  10   2  403.96   22.50
   2  10  -2  378.46   21.60
   2  10  -2  425.56   37.40
  -2  10   2  390.56   26.00
   2  10  -2  412.46   23.70
  -2  10   2  391.16   22.50
  -2  10   2  405.96   39.00
  -2  10   2  386.96   21.10
   0 -10   2  187.08   19.60
   0 -10  -2  193.58   21.50
   0  10  -2  196.08   15.10
   0  10  -2  222.78   16.90
   0  10   2  225.88   20.10
   0  10  -2  232.88   27.30
   0  10   2  203.38   16.80
   0  10  -2  199.18   15.20
   0  10  -2  171.78   13.60
   0  10   2  237.48   18.10
   0  10  -2  209.58   19.10
   0  10   2  191.28   15.50
   0  10   2  214.58   15.80
   0  10  -2  211.68   15.80
   0  10  -2  200.68   15.70
   0  10   2  199.28   25.30
   2 -10   2   20.10    7.20
  -2 -10  -2   22.80   10.90
  -2  10  -2   46.20    9.10
  -2  10  -2   29.00    7.60
  -2  10  -2   38.70   10.50
  -2  10  -2   45.60    8.50
   2  10   2   49.80    9.90
   2  10   2   39.60   10.50
  -2  10  -2   38.30    9.00
   2  10   2   41.00   12.50
  -2  10  -2   42.50    8.60
   2  10   2   30.00   12.30
  -2  10  -2   50.39    9.00
   2  10   2   51.09   10.60
   2  10   2   48.50   10.20
  -2  10  -2   38.40   12.40
  -4 -10  -2  -14.10    6.70
   4 -10   2   -1.00    5.90
  -4  10  -2    8.90    4.60
   4  10   2    5.80    5.40
  -4  10  -2    5.80    4.60
   4  10   2    4.50    8.00
  -4  10  -2   10.80    5.60
  -4  10  -2    8.60    5.00
  -4  10  -2   -1.20    4.50
   4  10   2   -2.90    5.50
   4  10   2   -3.00    5.80
  -4  10  -2    0.70    6.70
  -4  10  -2    1.00    5.20
  -4  10  -2   -5.70    4.40
   4  10   2    0.20    2.20
   4  10   2   16.90   10.90
   4  10   2    5.90    4.70
  -4  10  -2    3.00    4.60
  -4  10  -2    5.50    5.50
  -4  10  -2    4.20    4.80
   6 -10   2    6.70    8.30
  -6  10  -2   17.60    9.40
  -6  10  -2   12.60    8.10
   6  10   2   29.60    8.40
   6  10   2   16.00    7.20
  -6  10  -2   28.20    7.40
   6  10   2   20.10    9.80
   6  10   2   25.20   12.10
   6  10   2   22.20   12.60
  -6  10  -2    5.90    5.30
   6  10   2   26.30    5.40
  -6  10  -2   18.10    6.80
  -6  10  -2   19.10    7.50
  -6  10  -2   32.70    8.50
   6  10   2   23.50   11.20
  -6  10  -2   11.60    5.70
  -6  10  -2   21.40    7.40
  -6  10  -2   25.50    8.50
  -6  10  -2   20.20    7.10
  -6  10  -2   21.80    6.60
  -8  10  -2   98.09   12.40
   8  10   2  105.69   14.50
   8  10   2  121.99   27.20
  -8  10  -2  102.69   13.70
  -8  10  -2   95.29   13.00
  -8  10  -2  102.99   18.00
  -8  10  -2  109.39   15.40
  -8  10  -2  103.79   13.50
   8  10   2   95.39   18.50
   8  10   2  102.59   16.70
   8  10   2  105.19   14.30
  -8  10  -2   96.19   13.20
   8  10   2   82.99   16.00
  -8  10  -2   96.89   11.30
  -8  10  -2  112.59   12.70
  -8  10  -2   79.69   11.20
   8  10   2  104.79   10.40
  -8  10  -2  119.19   15.70
 -10 -10  -2  228.88   18.30
 -10  10  -2  235.58   20.00
  10  10   2  234.38   18.80
  10  10   2  226.68   15.30
 -10  10  -2  274.57   19.00
 -10  10  -2  231.58   16.40
 -10  10  -2  172.18   19.70
 -10  10  -2  248.88   18.70
 -10  10  -2  251.37   19.40
  10  10   2  193.38   33.50
 -10  10  -2  231.88   22.40
 -10  10  -2  254.37   17.70
 -10  10  -2  252.37   27.60
  10  10   2  234.18   21.40
 -12 -10  -2   78.99   11.80
 -12  10  -2   92.89   11.00
  12  10   2   81.79   12.40
 -12  10  -2   69.29   16.40
  12  10   2   39.50   19.40
 -12  10  -2   82.59   16.40
 -12  10  -2   96.59   22.50
 -14 -10  -2   -3.40    3.30
 -14  10  -2    2.70    5.00
 -14  10  -2    8.80    6.30
  14  10   2    1.80    4.20
 -14  10  -2    4.60    4.60
 -14  10  -2    0.50    4.10
 -14  10  -2   11.90    8.30
 -14  10  -2   -0.30    4.00
 -16 -10  -2   37.10    6.70
 -16  10  -2   51.39    6.90
 -16  10  -2   48.20    9.30
  16  10   2   43.20    7.10
 -16  10  -2   28.30    9.20
 -16  10  -2   49.50    9.50
 -16  10  -2   49.99    8.90
 -18 -10  -2    8.60    2.90
  18  10   2    6.90    2.60
 -18  10  -2   12.30    3.30
 -18  10  -2   11.30    4.50
 -18  10  -2    8.60    4.10
 -17 -11   2   48.30    6.00
 -17  11   2   56.09    9.20
 -17  11   2   59.39    6.80
 -17  11   2   62.79    7.10
 -17  11   2   53.89    8.00
 -17  11   2   61.39    7.50
  17  11  -2   58.39    6.20
 -15  11   2   11.90    8.00
 -15  11   2   12.50    7.80
  15  11  -2    0.60    3.00
  15  11  -2    9.90    5.80
 -15  11   2    2.40    5.50
 -15  11   2   19.00    8.60
 -15  11   2    7.50    4.40
 -15  11   2    4.10    3.60
 -13 -11   2    4.80    4.80
  13  11  -2    6.90    3.80
 -13  11   2    7.10    5.10
 -13  11   2    7.80   10.20
 -13  11   2    6.60    5.80
 -13  11   2    3.30    5.10
 -13  11   2    8.20    7.70
 -13  11   2    7.60    4.60
  13  11  -2   -3.20    4.40
 -11 -11   2  170.38   16.50
  11  11  -2  154.18   12.30
  11  11  -2  199.38   28.60
 -11  11   2  163.68   15.60
 -11  11   2  182.48   16.80
  11  11  -2  163.48   17.70
 -11  11   2  144.49   27.30
 -11  11   2  173.88   19.70
 -11  11   2  157.88   24.60
 -11  11   2  152.18   14.10
 -11  11   2  173.08   19.50
   9  11  -2  149.29   15.90
   9  11  -2  132.59   19.70
   9  11  -2  123.69   13.90
  -9  11   2  154.38   15.30
   9  11  -2  127.49   19.10
  -9  11   2  132.29   15.90
  -9  11   2   98.59   18.60
  -9  11   2  133.19   13.40
  -9  11   2  137.49   16.30
   9  11  -2  130.39   15.80
  -9  11   2  126.99   13.20
  -9  11   2  153.28   15.30
   9  11  -2   88.79   24.00
   9  11  -2  132.29   10.90
  -9  11   2  102.89   17.00
  -7  11   2   17.90    6.60
   7  11  -2   17.00    6.90
   7  11  -2   19.60    5.20
  -7  11   2   18.30    7.90
  -7  11   2   25.10    8.10
  -7  11   2   15.40    9.00
  -7  11   2   17.90   11.40
   7  11  -2   12.50   12.10
  -7  11   2   26.20    9.10
  -7  11   2   20.80    6.30
   7  11  -2   16.10   10.30
   7  11  -2   19.40   10.80
   7  11  -2   40.30   10.40
  -7  11   2  -14.10   11.70
  -7  11   2   20.00    7.10
   7  11  -2   16.40    7.10
   5 -11  -2  691.23   47.60
  -5  11   2  743.73   29.10
   5  11  -2  754.82   26.10
   5  11  -2  810.02   37.80
  -5  11   2  744.93   38.60
   5  11  -2  728.93   40.00
  -5  11   2  774.82   35.30
  -5  11   2  712.43   32.50
  -5  11   2  753.22   46.50
  -5  11   2  675.03   30.30
  -5  11   2  732.53   38.20
   5  11  -2  791.62   37.00
   5  11  -2  685.83   32.40
  -5  11   2  728.83   38.60
   5  11  -2  776.12   34.60
   5  11  -2  758.72   55.19
  -5  11   2  747.93   32.60
   5  11  -2  685.23   35.30
   3 -11  -2 1310.77   61.19
   3  11  -2 1152.58   45.70
   3  11  -2 1178.38   51.69
  -3  11   2 1200.28   43.10
   3  11  -2 1276.27   46.60
  -3  11   2 1243.88   46.20
  -3  11   2 1176.98   41.10
  -3  11   2 1203.88   46.60
  -3  11   2 1176.48   43.10
  -3  11   2 1154.18   46.80
  -3  11   2 1339.77   65.59
   3  11  -2 1118.59   42.70
   3  11  -2 1279.27   47.90
   3  11  -2 1197.48   45.80
   3  11  -2 1164.78   35.20
  -3  11   2 1142.59   42.30
  -3  11   2 1233.48   51.99
   3  11  -2 1329.47   73.09
  -3  11   2 1193.48   47.80
   1 -11  -2 1554.94   68.49
  -1  11   2 1416.16   48.40
  -1  11   2 1450.25   54.19
   1  11  -2 1430.26   50.99
  -1  11   2 1509.55   53.19
   1  11  -2 1503.25   51.59
  -1  11   2 1478.25   53.59
  -1  11   2 1555.74   50.09
   1  11  -2 1519.35   54.39
  -1  11   2 1501.15   51.29
  -1  11   2 1524.65   59.69
   1  11  -2 1470.75   51.89
   1  11  -2 1465.05   57.89
   1  11  -2 1390.66   48.90
   1  11  -2 1599.64   78.49
   1  11  -2 1478.25   48.80
   1  11  -2 1421.86   38.90
  -1  11   2 1535.55   52.39
  -1  11   2 1420.06   43.70
   1  11  -2 1433.46   52.09
  -1  11   2 1594.04   75.89
  -1 -11  -2  451.15   36.70
   1 -11   2  441.66   33.00
  -1  11  -2  498.45   23.60
  -1  11  -2  496.15   25.70
  -1  11  -2  502.15   40.90
   1  11   2  517.85   27.60
   1  11   2  488.75   24.30
   1  11   2  508.85   27.10
  -1  11  -2  481.05   27.10
   1  11   2  465.65   26.70
   1  11   2  477.55   42.40
  -1  11  -2  511.25   26.80
   1  11   2  469.05   27.20
   1  11   2  537.85   26.90
  -1  11  -2  485.35   29.70
  -1  11  -2  482.05   24.60
   1  11   2  529.25   32.50
  -1  11  -2  398.26   22.30
  -1  11  -2  472.75   25.20
   1  11   2  489.15   17.70
  -1  11  -2  436.96   23.80
   3 -11   2   -0.40    7.50
  -3 -11  -2    7.60    9.00
   3  11   2    4.20    3.20
   3  11   2    0.40    5.80
  -3  11  -2    6.80    7.20
  -3  11  -2   -5.80    6.00
   3  11   2   -2.40    8.30
   3  11   2    5.00    5.70
  -3  11  -2   -7.20    4.40
  -3  11  -2   -8.50    5.50
   3  11   2    8.10    6.10
  -3  11  -2   15.60    6.70
  -3  11  -2    3.40    5.30
  -3  11  -2  -13.60    6.20
  -3  11  -2    5.50    5.30
   3  11   2    2.00    6.50
  -3  11  -2    8.60    6.00
  -3  11  -2    6.10    5.20
  -3  11  -2    2.60    4.90
   3  11   2    1.20    7.30
  -5  11  -2   84.09   14.50
  -5  11  -2   65.69   11.10
  -5  11  -2   80.49   16.10
  -5  11  -2   80.29   12.00
  -5  11  -2   66.79    9.80
   5  11   2   80.69   10.50
   5  11   2   62.19   11.90
  -5  11  -2   75.99   12.70
   5  11   2   83.69   18.40
   5  11   2   67.39   20.50
   5  11   2   63.99   12.60
  -5  11  -2   73.19   18.00
  -5  11  -2   71.39   10.30
   5  11   2   88.79   15.90
  -5  11  -2   92.09   15.90
  -5  11  -2   74.19   11.00
  -5  11  -2   59.29   10.60
   5  11   2   77.29   15.50
  -5  11  -2   80.49   11.70
  -7  11  -2   21.30    7.90
   7  11   2   19.10    9.80
   7  11   2    4.20   14.90
  -7  11  -2    7.50    9.70
  -7  11  -2   14.20    7.00
  -7  11  -2   12.90    6.60
   7  11   2   22.30    7.80
   7  11   2    8.70    4.60
   7  11   2   10.30   10.10
  -7  11  -2   22.60   11.80
  -7  11  -2    6.50    6.70
  -7  11  -2   11.30    6.20
   7  11   2   13.40   11.10
  -7  11  -2   21.20    8.90
  -7  11  -2   12.80    5.90
   7  11   2    8.50    6.60
   9  11   2  291.67   37.90
  -9  11  -2  362.66   24.20
  -9  11  -2  291.27   21.30
   9  11   2  319.97   22.40
  -9  11  -2  319.87   18.50
  -9  11  -2  340.37   22.30
  -9  11  -2  321.07   21.30
   9  11   2  323.17   22.00
   9  11   2  318.47   17.90
   9  11   2  246.28   26.10
  -9  11  -2  354.16   25.40
   9  11   2  339.87   24.60
  -9  11  -2  349.37   20.50
  -9  11  -2  354.76   20.90
 -11 -11  -2  414.06   23.40
 -11  11  -2  447.16   24.30
 -11  11  -2  439.36   27.50
  11  11   2  441.76   45.40
  11  11   2  470.35   30.70
 -11  11  -2  440.26   27.10
 -11  11  -2  409.16   28.80
  11  11   2  475.85   28.20
 -11  11  -2  429.76   26.20
  11  11   2  421.66   24.90
 -11  11  -2  430.16   21.30
 -11  11  -2  432.46   24.30
 -13 -11  -2   60.89    9.80
  13  11   2   50.19   10.20
 -13  11  -2   58.59    9.70
 -13  11  -2   49.99    9.70
 -13  11  -2   66.49    9.00
  13  11   2   44.20    7.70
 -13  11  -2   52.59   11.40
 -13  11  -2   60.59   10.40
 -13  11  -2   68.09   12.10
 -13  11  -2   76.59   13.60
 -15 -11  -2   44.10    6.80
 -15  11  -2   29.00    7.20
 -15  11  -2   41.20    7.80
 -15  11  -2   37.70    7.00
 -15  11  -2   35.10   11.00
 -15  11  -2   24.60    9.00
 -15  11  -2   28.90    8.70
  15  11   2   47.70   10.80
 -17 -11  -2    2.90    2.50
 -17  11  -2    3.20    3.80
 -17  11  -2    1.20    2.80
 -17  11  -2    2.20    3.20
 -17  11  -2    5.10    3.30
  17  11   2   -1.40    2.30
 -16  12   2   13.90    5.30
 -16  12   2   14.60    6.60
 -16  12   2    7.00    3.90
 -16  12   2    8.50    4.20
 -16  12   2   12.60    4.10
 -14 -12   2   21.90    8.70
  14  12  -2   31.30    7.00
 -14  12   2   38.10    8.80
 -14  12   2   37.60    7.40
 -14  12   2   32.20    8.90
  14  12  -2   23.70    5.00
 -14  12   2   22.70    6.70
 -14  12   2   24.30    5.90
 -14  12   2   40.70   11.00
  12  12  -2    0.20    6.00
  12  12  -2    7.50    5.80
 -12  12   2    6.10    7.60
  12  12  -2    3.60    3.20
 -12  12   2    2.30    4.30
 -12  12   2    6.90    5.40
 -12  12   2    4.40    4.90
 -12  12   2    3.20   10.50
 -12  12   2    1.50    4.50
  10  12  -2    3.60    5.50
  10  12  -2   -6.50   12.50
 -10  12   2    2.70    6.20
  10  12  -2    1.80    3.60
 -10  12   2    8.90    9.10
  10  12  -2   -6.90    6.20
 -10  12   2    5.00    9.70
 -10  12   2    5.40    4.70
 -10  12   2    0.00    7.20
 -10  12   2   -1.50    4.90
  10  12  -2    0.90    7.60
  10  12  -2  -22.30    9.40
 -10  12   2   15.60   10.20
   8  12  -2   37.40   13.10
  -8  12   2   22.30    7.20
  -8  12   2   49.90    8.50
  -8  12   2   32.70   10.40
  -8  12   2   40.00   10.80
   8  12  -2   25.80    5.90
  -8  12   2   32.50    8.80
   8  12  -2   36.90   12.30
   8  12  -2   28.50    7.90
  -8  12   2   24.30    8.50
   8  12  -2   55.69   18.50
   8  12  -2   33.60   10.60
  -8  12   2   16.50   10.80
   8  12  -2   30.30    9.40
  -8  12   2   35.50    8.90
  -6  12   2    1.10    4.90
  -6  12   2  -17.30   12.30
   6  12  -2    5.10    8.80
  -6  12   2    1.70    7.20
  -6  12   2    4.60    6.50
   6  12  -2   11.30    8.40
   6  12  -2    0.30    3.10
   6  12  -2    0.70   11.20
  -6  12   2    2.90    5.80
  -6  12   2    2.70    9.00
  -6  12   2   -0.60    4.50
  -6  12   2    7.40    7.40
   6  12  -2    2.40    5.50
   6  12  -2   -2.20    4.90
  -6  12   2    1.70    5.30
   6  12  -2    5.20    7.70
  -4  12   2   72.09   20.10
  -4  12   2   51.39    9.80
  -4  12   2   82.99   17.30
   4  12  -2   67.79   12.40
  -4  12   2   67.39   12.40
   4  12  -2   48.30    6.70
   4  12  -2   53.79   19.70
   4  12  -2   88.09   14.60
  -4  12   2   57.69   16.50
  -4  12   2   67.49   13.20
  -4  12   2   56.99    9.30
  -4  12   2   59.09   12.00
  -4  12   2   72.59   11.50
   4  12  -2   60.99   11.20
   4  12  -2   66.39   13.30
   4  12  -2   81.39   14.50
   4  12  -2   86.59   18.50
  -2  12   2   13.90   11.20
  -2  12   2    4.20    9.00
   2  12  -2    9.60    6.00
  -2  12   2    9.40    6.90
   2  12  -2   10.70    6.60
   2  12  -2   -1.10    4.30
   2  12  -2   13.80    7.10
   2  12  -2    3.60    3.10
   2  12  -2   10.50    9.20
   2  12  -2    3.90    9.50
  -2  12   2    8.30    6.60
   2  12  -2   -3.80    8.50
  -2  12   2   12.60    9.40
  -2  12   2   12.20    6.60
   2  12  -2    7.90    5.80
  -2  12   2    7.40    6.40
  -2  12   2    6.40    6.10
   0  12  -2   77.09   13.50
   0  12   2   48.50   14.10
   0  12   2   29.90   15.10
   0  12   2   61.09   12.30
   0  12  -2   49.10   17.60
   0  12  -2   33.90   10.10
   0  12  -2   51.29   13.70
   0  12   2   44.10   12.60
   0  12   2   53.99    5.70
   0  12   2   48.10   11.70
   0  12   2   43.40    8.90
   0  12  -2   42.40   10.20
   0  12  -2   60.99    9.90
   0  12   2   45.90   10.30
   0  12  -2   59.19   16.40
   2  12   2  126.49   19.10
  -2  12  -2  137.69   15.90
   2  12   2  132.39   17.70
  -2  12  -2   90.09   12.30
  -2  12  -2  102.59   22.50
   2  12   2  134.19   17.30
  -2  12  -2  122.29   13.10
   2  12   2  105.19   24.70
   2  12   2  109.19    8.20
   2  12   2  137.29   15.50
  -2  12  -2  119.19   14.00
  -2  12  -2  121.39   14.30
   2  12   2  116.29   13.60
  -2  12  -2   91.79   12.20
  -2  12  -2  108.89   16.90
   2  12   2  121.49   14.10
  -2  12  -2  122.99   14.50
  -2  12  -2  117.29   16.60
   4  12   2   77.49    7.80
  -4  12  -2   79.59   11.40
   4  12   2   94.29   16.00
  -4  12  -2   86.29   13.90
   4  12   2   77.99   15.30
   4  12   2   55.59   20.30
   4  12   2   67.89   12.70
  -4  12  -2   73.49   10.50
  -4  12  -2   91.69   13.20
   4  12   2   72.89   12.90
  -4  12  -2   90.39   14.60
  -4  12  -2   44.20   14.60
  -4  12  -2   83.89   14.60
   4  12   2   88.79   19.80
  -4  12  -2   67.79   11.40
   4  12   2   69.59   11.80
  -4  12  -2   39.80    9.50
  -4  12  -2  108.49   19.00
  -6  12  -2   27.80    8.90
  -6  12  -2   12.10    7.60
   6  12   2   40.30   10.90
   6  12   2   31.60    9.60
  -6  12  -2   29.30    7.90
   6  12   2   19.70    5.20
  -6  12  -2   30.50   11.30
  -6  12  -2   14.80    7.20
  -6  12  -2   16.70    7.10
  -6  12  -2   30.40    7.90
  -6  12  -2   21.60    6.10
   6  12   2   35.80   10.40
   6  12   2   46.10   15.00
   6  12   2   26.80   15.30
   6  12   2   23.10   11.30
  -6  12  -2   29.80    8.50
  -6  12  -2   34.00   11.00
  -6  12  -2   31.40   10.20
   8  12   2    1.60    6.20
   8  12   2    2.10    8.30
  -8  12  -2   -2.90    5.70
   8  12   2    6.10   10.30
   8  12   2    4.60    5.60
  -8  12  -2   -2.50    5.80
   8  12   2    2.40    3.00
  -8  12  -2  -13.70    7.80
  -8  12  -2   -1.90    4.30
  -8  12  -2    9.30    5.10
   8  12   2   -2.30   10.40
  -8  12  -2   -8.80    9.00
  -8  12  -2   -4.40    4.70
  -8  12  -2    4.30    6.80
  -8  12  -2    1.60    4.90
  -8  12  -2    8.70    8.30
 -10  12  -2   -2.80    4.90
 -10  12  -2    3.90    4.80
 -10  12  -2  -10.70    6.70
  10  12   2   -1.50    7.00
  10  12   2   -2.60    6.00
 -10  12  -2  -13.10    5.00
 -10  12  -2    6.20    5.80
  10  12   2   12.60   15.00
  10  12   2    1.40    3.20
 -10  12  -2   -2.90    3.40
 -10  12  -2   -6.60    8.20
 -10  12  -2    2.90    6.40
 -12 -12  -2    3.50    6.40
 -12  12  -2    6.30    5.00
 -12  12  -2    2.20    4.00
  12  12   2    9.70    5.80
 -12  12  -2    3.50    9.90
 -12  12  -2    4.90    5.20
 -12  12  -2   15.50    8.00
 -12  12  -2    1.40    4.30
 -12  12  -2    1.60    7.80
 -14 -12  -2    9.70    5.80
 -14  12  -2    6.00    5.20
 -14  12  -2    0.10    5.80
 -14  12  -2    6.40    5.10
 -14  12  -2   12.00    5.30
 -14  12  -2    3.60    6.70
  14  12   2    3.60    3.10
 -16  12  -2    7.30    3.80
 -16  12  -2   10.50    3.70
 -16  12  -2   -2.40    3.30
  16  12   2    2.50    2.10
 -16  12  -2    3.70    3.00
 -15  13   2   55.79    7.80
 -15  13   2   64.79    6.80
 -15  13   2   61.69    9.00
 -15  13   2   78.49    8.30
 -15  13   2   73.69    7.50
  15  13  -2   79.29    6.70
  13  13  -2  117.09   11.80
 -13  13   2  103.79   11.30
 -13  13   2  132.19   16.80
 -13  13   2   91.79   16.70
 -13  13   2   98.79    9.80
  13  13  -2  117.39    9.20
 -13  13   2  112.49   11.80
 -13  13   2  126.39   14.50
  11  13  -2    9.80    6.00
  11  13  -2   11.20    4.50
 -11  13   2    3.90    7.00
 -11  13   2    5.40    4.50
 -11  13   2   -0.60    8.20
 -11  13   2    9.50    5.80
  11  13  -2   15.60    8.30
 -11  13   2    8.30    5.70
 -11  13   2   13.10    4.40
 -11  13   2   24.50   11.00
   9  13  -2  129.19   19.40
  -9  13   2  144.49   17.50
  -9  13   2  137.39   18.40
  -9  13   2  120.29   13.20
   9  13  -2  102.19   17.10
  -9  13   2  141.09   14.80
   9  13  -2  154.58   18.20
   9  13  -2  133.99   10.70
   9  13  -2  129.59   15.20
  -9  13   2  129.69   13.00
  -9  13   2  129.09   16.50
  -9  13   2  139.89   12.20
   9  13  -2  111.39   13.60
  -7  13   2   52.19   11.40
  -7  13   2   48.10   10.30
   7  13  -2   47.40   12.50
  -7  13   2   48.60   10.90
   7  13  -2   45.10    6.60
  -7  13   2   49.70   12.70
  -7  13   2   54.29    9.60
  -7  13   2   53.59    9.00
  -7  13   2   19.00   17.50
   7  13  -2   61.79   13.30
  -7  13   2   41.60   11.20
   7  13  -2   72.79   13.10
   7  13  -2   58.29   14.70
   7  13  -2   37.20   15.20
   7  13  -2   46.20   11.30
  -5  13   2   33.20    8.50
  -5  13   2   29.60    7.00
   5  13  -2   22.50    4.40
  -5  13   2   26.60    7.50
   5  13  -2   25.30    7.30
  -5  13   2   28.60    9.50
   5  13  -2    8.80   14.40
  -5  13   2   51.19   12.80
  -5  13   2   40.70   12.50
  -5  13   2   23.80    6.80
   5  13  -2   39.60   11.00
   5  13  -2   43.50   14.50
  -5  13   2   18.70   15.90
   5  13  -2   39.20    9.70
   5  13  -2   31.90    9.40
   5  13  -2   36.70   11.40
  -5  13   2   29.10    8.80
   5  13  -2   34.20    9.10
   3  13  -2  147.89   19.80
  -3  13   2  122.29   14.50
   3  13  -2  164.58   16.80
  -3  13   2  133.29   15.10
  -3  13   2  142.99   14.00
  -3  13   2  119.69   15.10
  -3  13   2  113.59   16.90
   3  13  -2  103.79   15.30
   3  13  -2  133.09   13.00
  -3  13   2  121.29   13.70
   3  13  -2  149.69   15.60
   3  13  -2  118.29    8.00
   3  13  -2  134.89   14.40
   3  13  -2  131.89   17.10
  -3  13   2  138.69   19.10
   3  13  -2  132.59   27.90
   3  13  -2  139.09   18.30
  -3  13   2  100.39   21.60
  -3  13   2  139.09   16.60
  -1  13   2   -1.00    8.50
   1  13  -2    3.90    6.20
  -1  13   2  -11.40   14.50
  -1  13   2    5.80    5.90
  -1  13   2   12.30    7.90
  -1  13   2    4.70    6.70
  -1  13   2   -9.80    7.40
   1  13  -2    1.10    8.10
   1  13  -2   -4.10   10.70
   1  13  -2    3.50    6.30
   1  13  -2    6.90    7.80
  -1  13   2    1.40    5.50
  -1  13   2    2.60    4.80
   1  13  -2    3.40    4.60
   1  13  -2    0.90    5.90
   1  13  -2    0.20    4.90
   1  13   2    3.30    6.40
   1  13   2   -2.50    9.70
  -1  13  -2   10.00    6.10
  -1  13  -2   15.30    7.10
   1  13   2   -5.60    8.40
   1  13   2    6.40    7.30
   1  13   2   17.10    8.40
   1  13   2   15.80    8.20
   1  13   2   24.10   12.20
   1  13   2   14.80    6.30
  -1  13  -2   18.00    8.70
  -1  13  -2   10.50   13.40
  -1  13  -2   12.40    9.90
   1  13   2   10.30    6.50
  -1  13  -2   10.40    6.90
  -1  13  -2    8.90    8.00
  -1  13  -2   11.40    6.70
   1  13   2   11.70    3.60
   3  13   2   11.20    9.60
  -3  13  -2   10.10    8.20
  -3  13  -2   11.70    6.90
   3  13   2    7.70    5.90
   3  13   2   22.30    9.40
  -3  13  -2    2.70    6.70
  -3  13  -2    6.10    6.10
   3  13   2   10.00    8.40
   3  13   2    4.40    5.50
  -3  13  -2    0.20    5.50
   3  13   2    8.50    3.50
  -3  13  -2   -2.20    6.30
  -3  13  -2    5.50   11.40
  -3  13  -2   12.50    6.50
   3  13   2    7.40    6.30
  -3  13  -2    0.20    5.60
   3  13   2    9.10    5.80
  -5  13  -2    0.40    6.30
  -5  13  -2   -1.00    6.10
  -5  13  -2   -6.00    4.70
  -5  13  -2   -2.60    6.40
  -5  13  -2   -9.10    4.70
  -5  13  -2   -2.30    6.00
  -5  13  -2   -1.00    6.60
   5  13   2   -4.10   10.40
   5  13   2    2.60    5.50
   5  13   2    4.90    7.60
   5  13   2   19.90   11.30
   5  13   2   -3.60    3.50
   5  13   2    1.30    2.60
  -5  13  -2   -3.50    5.00
   5  13   2   -3.40    5.20
   5  13   2    1.70    8.10
  -5  13  -2   -9.60   12.80
  -5  13  -2   -3.80    4.30
  -7  13  -2  180.98   17.10
   7  13   2  154.88   11.30
  -7  13  -2  166.38   17.80
  -7  13  -2  167.98   23.00
  -7  13  -2  164.98   19.00
   7  13   2  148.89   30.10
   7  13   2  174.78   19.50
  -7  13  -2  143.09   13.30
  -7  13  -2  165.78   15.00
  -7  13  -2  170.68   16.90
   7  13   2  160.78   16.80
   7  13   2  174.58   17.10
  -7  13  -2  169.08   15.30
   7  13   2  190.68   23.80
   9  13   2  136.89   20.80
   9  13   2  184.98   12.50
  -9  13  -2  199.88   16.90
  -9  13  -2  139.69   19.10
  -9  13  -2  240.98   19.30
  -9  13  -2  216.28   20.40
  -9  13  -2  176.38   14.40
  -9  13  -2  189.28   17.30
  -9  13  -2  190.18   14.10
  -9  13  -2  204.58   16.90
   9  13   2  179.48   16.80
   9  13   2  187.68   17.20
   9  13   2  201.48   19.90
  11  13   2  221.68   13.50
  11  13   2  210.68   16.60
 -11  13  -2  196.68   20.60
 -11  13  -2  217.78   14.70
 -11  13  -2  240.18   15.10
 -11  13  -2  218.28   16.70
 -11  13  -2  223.08   19.00
 -11  13  -2  229.68   16.90
 -13  13  -2  160.18   14.90
 -13  13  -2  158.08   11.10
 -13  13  -2  139.79   12.80
 -13  13  -2  154.08   12.60
 -13  13  -2  148.09   11.10
  15  13   2   55.69    7.20
 -15  13  -2   33.90    6.90
 -15  13  -2   38.70    5.80
 -15  13  -2   54.69    6.20
 -15  13  -2   55.49    9.30
 -15  13  -2   49.40    5.90
  15  13   2   53.29    5.60
 -14  14   2   35.30    5.80
  14  14  -2   31.50    6.80
 -14  14   2   36.00    7.40
 -14  14   2   39.00    6.70
 -14  14   2   26.40    5.30
  14  14  -2   29.60    4.20
 -12  14   2   30.10    7.90
 -12  14   2   20.90    9.60
 -12  14   2   21.40    5.00
  12  14  -2   11.50    5.30
 -12  14   2   12.20    5.00
  12  14  -2   13.40    3.50
 -12  14   2   20.50    7.20
 -10  14   2   59.19    9.50
 -10  14   2   83.99   11.30
 -10  14   2   58.79   11.10
  10  14  -2   65.49    7.00
  10  14  -2   61.29    9.10
 -10  14   2   72.89   14.80
  10  14  -2   53.39   10.10
  10  14  -2   77.39    9.20
  10  14  -2   45.20   15.80
  10  14  -2   58.89   11.10
 -10  14   2   78.89    8.90
 -10  14   2   59.49   12.70
  10  14  -2   54.89    9.90
   8  14  -2   27.80    7.80
   8  14  -2   22.20    5.90
  -8  14   2   32.50    7.10
   8  14  -2   36.90   10.80
   8  14  -2   28.70   10.30
   8  14  -2   33.70    5.60
  -8  14   2   31.90    7.70
   8  14  -2   25.30    8.80
   8  14  -2   44.60   10.90
  -8  14   2   34.80   10.30
  -8  14   2   25.60   10.20
  -8  14   2   35.20   12.80
  -8  14   2   27.60    6.20
   8  14  -2   36.50   12.10
  -8  14   2   26.80    9.40
  -6  14   2   17.50    6.50
  -6  14   2   16.70   10.40
  -6  14   2   21.40    8.30
   6  14  -2   26.20    4.60
  -6  14   2   23.60    7.90
   6  14  -2   12.60   15.10
  -6  14   2   19.80    8.10
  -6  14   2    0.80    8.10
   6  14  -2   29.20   11.10
   6  14  -2   24.70    9.80
  -6  14   2   22.80    9.00
   6  14  -2    4.70    5.20
  -6  14   2   12.30    6.30
   6  14  -2   25.90    8.90
   6  14  -2   24.60   10.40
   6  14  -2   15.50    7.80
   6  14  -2   18.30    7.20
   4  14  -2    4.60    2.60
   4  14  -2    3.80    6.00
   4  14  -2   -1.00   11.30
   4  14  -2   12.20   10.00
   4  14  -2   10.30    7.30
  -4  14   2   19.60   10.60
   4  14  -2    4.10    5.50
   4  14  -2   11.20    5.50
  -4  14   2    0.20    4.40
  -4  14   2    1.30    6.90
  -4  14   2   10.20    5.70
  -4  14   2    2.40    6.30
   4  14  -2    3.30    5.80
  -4  14   2   -1.50    5.10
   4  14  -2   10.30    8.50
  -4  14   2  -30.80   13.70
  -4  14   2    7.40    5.90
  -2  14   2   17.10   10.30
   2  14  -2   36.80   12.10
   2  14  -2   20.60   14.30
  -2  14   2   24.50    9.40
   2  14  -2   16.80    9.20
   2  14  -2   18.00    7.20
  -2  14   2   23.20    7.30
   2  14  -2   27.90    8.70
   2  14  -2   14.60    8.00
  -2  14   2   22.40    7.70
  -2  14   2   22.30    8.60
  -2  14   2   15.30    7.80
   2  14  -2   23.30    8.70
  -2  14   2    9.30    6.40
  -2  14   2   21.50   12.20
  -2  14   2   23.90   10.60
   2  14  -2   26.50    8.80
   0  14   2    5.60    4.90
   0  14  -2   12.60    9.30
   0  14   2   25.70    8.50
   0  14  -2    1.30    4.80
   0  14   2  -15.10    6.40
   0  14   2  -12.40   10.40
   0  14   2   -1.80    5.60
   0  14  -2    1.80    6.50
   0  14  -2   -2.80    6.90
   0  14  -2    2.10    5.60
   0  14  -2  -20.60    9.50
   0  14   2    3.70    5.00
   0  14  -2   11.30    7.40
   0  14  -2    0.00    5.20
   0  14   2   15.70   10.90
   0  14   2    6.10    6.50
   0  14   2    2.10    7.90
  -2  14  -2    3.10    5.80
  -2  14  -2    8.00    6.60
  -2  14  -2    6.90    7.60
   2  14   2    6.10    6.10
   2  14   2   19.80   11.00
  -2  14  -2  -19.90   11.70
   2  14   2    0.40   13.10
  -2  14  -2    6.30    6.50
   2  14   2   12.10    5.80
  -2  14  -2   15.20    9.40
   2  14   2   12.60    3.00
  -2  14  -2   18.10    7.20
   2  14   2    3.40    5.70
   2  14   2    2.80    6.00
   2  14   2   22.50    9.10
   2  14   2    9.40    7.40
  -2  14  -2   11.30    6.70
  -4  14  -2    4.50    6.10
   4  14   2    9.30   10.20
   4  14   2    7.80    3.10
  -4  14  -2    8.30    8.70
  -4  14  -2  -19.80   12.50
  -4  14  -2    9.50    6.30
   4  14   2    6.30    4.80
   4  14   2    6.30    6.40
   4  14   2    3.40    5.40
   4  14   2   -0.40    5.00
   4  14   2    7.10    8.10
   4  14   2   -1.20    8.40
  -4  14  -2    2.10    6.20
   4  14   2    0.80   11.60
  -4  14  -2    9.30    5.40
  -4  14  -2   11.60    8.20
  -6  14  -2    8.90    7.00
   6  14   2   15.70   10.60
  -6  14  -2    6.80    5.60
   6  14   2    4.00    5.90
  -6  14  -2    7.30    7.40
   6  14   2   17.40    9.20
  -6  14  -2   12.00    7.10
  -6  14  -2    3.10    7.50
   6  14   2   -5.00   14.60
   6  14   2    5.30    5.10
   6  14   2   -1.60    6.10
  -6  14  -2   10.30    7.00
  -6  14  -2    4.10    5.20
   6  14   2    0.10    2.50
  -6  14  -2   -0.10    5.20
   8  14   2   20.70    7.90
  -8  14  -2   24.40    8.90
   8  14   2   11.90    8.30
  -8  14  -2   10.20    5.90
  -8  14  -2   15.00    6.10
   8  14   2   18.00   12.30
   8  14   2    6.80    6.80
  -8  14  -2    6.70    8.70
   8  14   2   13.40    4.00
  -8  14  -2   15.10    5.60
   8  14   2   14.80    6.60
  -8  14  -2   16.90    7.70
  -8  14  -2   15.50    7.80
  10  14   2    3.50    3.20
 -10  14  -2   -3.90    9.20
  10  14   2    5.70    5.00
 -10  14  -2    6.80    5.20
 -10  14  -2    2.10    6.50
 -10  14  -2   -1.20    4.40
 -10  14  -2    5.30    5.00
  10  14   2   -3.60    5.30
 -10  14  -2    2.10    4.50
  10  14   2    3.00    5.10
 -12  14  -2    1.30    6.90
  12  14   2    4.10    4.20
 -12  14  -2    5.90    4.90
 -12  14  -2   10.30    7.20
  12  14   2    2.30    2.50
 -12  14  -2    8.10    4.00
 -12  14  -2   -2.20    3.80
 -14  14  -2   47.20    6.50
  14  14   2   39.60    4.60
 -14  14  -2   32.20    4.50
  14  14   2   36.80    6.00
 -14  14  -2   46.20    6.90
 -13  15   2    7.00    5.50
 -13  15   2    5.40    4.60
 -13  15   2    4.70    4.10
  13  15  -2    3.80    3.70
  13  15  -2    5.00    1.90
 -13  15   2    4.10    3.40
 -11  15   2   32.70    6.70
 -11  15   2   36.60    5.40
 -11  15   2   39.00   10.90
 -11  15   2   45.70    8.20
  11  15  -2   44.50    7.80
  11  15  -2   45.20    4.70
 -11  15   2   45.50    9.90
  11  15  -2   35.90    7.30
  -9  15   2    3.60    4.10
   9  15  -2   12.90    7.00
   9  15  -2    5.50    5.50
  -9  15   2   23.60    9.80
  -9  15   2    4.90    4.90
   9  15  -2    4.10    4.90
  -9  15   2    5.70    4.50
   9  15  -2    3.00    3.20
   9  15  -2    0.60   10.80
   9  15  -2    5.10    5.30
  -9  15   2   12.00    7.20
  -9  15   2    4.20    8.20
   7  15  -2    0.30    7.00
  -7  15   2    0.90    7.20
   7  15  -2    1.60    4.90
   7  15  -2    5.20    5.20
  -7  15   2    7.90    6.10
   7  15  -2   -6.40    6.10
  -7  15   2    6.30    4.80
  -7  15   2   16.00   10.10
   7  15  -2    1.20    2.60
   7  15  -2    3.70    4.90
  -7  15   2    4.10    6.90
  -7  15   2    0.30    4.10
   7  15  -2    2.70    7.70
  -5  15   2  132.49   18.40
   5  15  -2   89.69   17.00
   5  15  -2  103.99   16.70
  -5  15   2   63.29   10.60
   5  15  -2   88.49   15.00
   5  15  -2   78.39   10.30
   5  15  -2   72.69   12.50
  -5  15   2   95.59   11.10
  -5  15   2   67.69   12.50
   5  15  -2   82.49   12.80
  -5  15   2   78.09   13.10
  -5  15   2   72.79   13.70
  -5  15   2   69.99   10.50
   5  15  -2   74.19   12.80
  -3  15   2  307.07   23.70
  -3  15   2  311.87   21.00
   3  15  -2  313.87   23.30
   3  15  -2  290.37   21.70
  -3  15   2  308.17   22.50
  -3  15   2  319.67   20.10
   3  15  -2  324.37   26.90
  -3  15   2  308.97   25.70
  -3  15   2  298.67   18.30
   3  15  -2  313.67   23.20
   3  15  -2  282.37   21.20
  -3  15   2  319.37   22.80
   3  15  -2  321.87   21.90
   3  15  -2  283.87   17.70
  -1  15   2   29.30    9.40
   1  15  -2   45.30    9.90
   1  15  -2   33.80    8.80
  -1  15   2   45.90   14.20
   1  15  -2   20.90    6.70
   1  15  -2   38.60   10.10
  -1  15   2   31.30    9.50
   1  15  -2   21.50   10.40
  -1  15   2   25.80    7.60
  -1  15   2   29.90    7.30
  -1  15   2   42.30   11.10
  -1  15   2   23.40   10.70
   1  15  -2   26.10    9.20
  -1  15   2   41.20    9.90
   1  15  -2   11.80   16.10
   1  15  -2   31.30   10.80
  -1  15  -2    0.50    6.00
   1  15   2    1.10    4.90
   1  15   2   11.60    7.80
  -1  15  -2    7.10   19.40
  -1  15  -2   16.20    8.70
   1  15   2   17.50   10.40
   1  15   2   14.90   21.30
  -1  15  -2    2.40    6.00
   1  15   2   -2.70    4.10
  -1  15  -2    0.40    6.80
   1  15   2    1.70    5.40
  -1  15  -2    3.60    6.20
   1  15   2   19.50    9.20
   1  15   2    8.80    7.50
  -1  15  -2    5.40    5.10
  -1  15  -2    6.40    7.30
  -3  15  -2   48.80   10.70
   3  15   2   51.39   10.60
   3  15   2   44.60   10.30
   3  15   2   49.60   10.60
  -3  15  -2   55.99   12.40
   3  15   2   69.89   11.30
   3  15   2   61.69   12.20
   3  15   2   63.19   12.50
   3  15   2   64.29   15.50
  -3  15  -2   68.59   15.30
  -3  15  -2   46.80    8.70
  -3  15  -2   58.09   11.90
  -3  15  -2   49.60   10.50
  -3  15  -2   50.69   10.50
  -5  15  -2   70.09   13.50
   5  15   2   81.39   16.90
  -5  15  -2   59.89   10.50
   5  15   2   45.50   10.40
  -5  15  -2   48.10    8.50
   5  15   2   55.79   12.50
   5  15   2   62.99    5.50
   5  15   2   65.29   12.50
  -5  15  -2   45.20   10.20
  -5  15  -2   68.39   14.50
   5  15   2   73.19   13.10
  -5  15  -2   50.39   10.10
  -5  15  -2   64.89   10.40
   5  15   2   69.39   10.50
  -7  15  -2   33.90   10.50
  -7  15  -2   48.20    8.90
   7  15   2   42.50    9.90
   7  15   2   35.20   10.40
   7  15   2   35.80    4.80
  -7  15  -2   26.60    8.40
   7  15   2   46.70    7.80
   7  15   2   72.29   16.90
  -7  15  -2   34.60    7.20
   7  15   2   39.90    8.90
  -7  15  -2   21.30    8.30
   7  15   2   54.69   11.40
  -7  15  -2   52.19   10.90
  -7  15  -2   26.20    8.70
  -9  15  -2  213.98   23.60
  -9  15  -2  167.88   11.10
  -9  15  -2  171.08   13.90
  -9  15  -2  177.98   18.10
   9  15   2  165.38   14.10
   9  15   2  158.98   11.80
   9  15   2  168.78   13.90
  -9  15  -2  178.58   13.00
  -9  15  -2  155.98   15.10
   9  15   2  150.58   16.00
   9  15   2  157.78   21.10
  11  15   2  137.09    7.80
 -11  15  -2  140.49   13.30
 -11  15  -2  127.69    9.70
  11  15   2  114.09   10.60
 -11  15  -2  136.79   15.00
  11  15   2  147.89   11.90
 -11  15  -2  131.09   11.20
  11  15   2  120.89    8.60
 -11  15  -2  133.49   10.60
 -13  15  -2   83.59    7.60
 -13  15  -2   96.79    7.50
  13  15   2  100.09    5.00
  13  15   2   99.19    9.90
  12  16  -2    1.50    2.80
 -12  16   2   -1.50    3.40
 -12  16   2    4.90    3.40
 -12  16   2    1.70    4.80
  10  16  -2   87.59    9.60
 -10  16   2  107.89   10.00
 -10  16   2  109.39   12.20
  10  16  -2  101.69   12.30
 -10  16   2  123.99   15.20
 -10  16   2   98.49    8.70
 -10  16   2   77.69   11.00
  10  16  -2   97.39   10.00
   8  16  -2   78.79   16.20
  -8  16   2   87.49   10.00
   8  16  -2   94.19   11.90
  -8  16   2  102.29   13.40
  -8  16   2   93.79   14.80
  -8  16   2  106.99   10.10
  -8  16   2  102.79   14.50
   8  16  -2   87.99   15.10
   8  16  -2   69.79    9.90
  -8  16   2   50.29   16.80
   6  16  -2   61.59   10.90
   6  16  -2   64.19   10.30
  -6  16   2   73.99   13.10
  -6  16   2   73.19   15.00
   6  16  -2   72.09   11.90
  -6  16   2   73.19   10.60
  -6  16   2   54.09   11.50
  -6  16   2   66.69    8.40
  -6  16   2   47.40    9.60
   6  16  -2   81.99   13.10
   6  16  -2   63.59   12.60
   6  16  -2   91.09   16.70
   4  16  -2   28.10   11.20
  -4  16   2   21.20    7.50
  -4  16   2   30.20   10.90
  -4  16   2    6.40    6.90
   4  16  -2   16.70    8.40
  -4  16   2    6.60    5.60
   4  16  -2    9.70    5.40
   4  16  -2    3.00    4.80
   4  16  -2   10.10    7.20
   4  16  -2    3.10    4.70
  -4  16   2    8.90    6.00
   4  16  -2    8.70    6.40
  -4  16   2    9.10    4.60
  -4  16   2   12.60    7.60
  -2  16   2    3.70    5.40
  -2  16   2   21.40   10.60
   2  16  -2    2.50    5.60
   2  16  -2    4.50    5.80
  -2  16   2    4.40    6.20
   2  16  -2   18.90    9.50
   2  16  -2   13.60    7.60
  -2  16   2    3.50    5.70
   2  16  -2   -2.60    4.00
   2  16  -2   -9.90    5.60
  -2  16   2   -2.50    4.00
   2  16  -2    1.40    4.50
  -2  16   2    0.10    4.60
   0  16   2    3.00    6.10
   0  16   2    5.40    6.00
   0  16  -2   19.80    8.40
   0  16   2   13.30    5.60
   0  16   2   17.50    7.00
   0  16   2   38.40   12.70
   0  16  -2   13.70    6.70
   0  16  -2    8.60    5.80
   0  16   2   10.60    6.60
   0  16  -2    6.40    4.80
   0  16  -2    5.60    6.90
   0  16  -2    5.10    5.50
   0  16  -2   25.80   10.80
   2  16   2   48.70   10.50
   2  16   2   59.39   11.50
  -2  16  -2   43.00   10.10
  -2  16  -2   38.80    7.30
   2  16   2   43.20    8.10
   2  16   2   72.39   16.40
  -2  16  -2   44.10    9.50
  -2  16  -2   41.50    9.90
  -2  16  -2   25.30    8.70
  -2  16  -2   71.69   15.70
   2  16   2   48.10   10.70
   2  16   2   43.20   10.40
  -2  16  -2   43.70    9.90
   4  16   2  152.98   17.50
   4  16   2  142.19   14.00
   4  16   2  158.68   20.60
  -4  16  -2  141.79   12.40
   4  16   2  141.49   14.50
  -4  16  -2  129.09   15.20
   4  16   2  137.19   11.90
  -4  16  -2  130.39   13.30
   4  16   2  116.69   13.90
  -4  16  -2  152.38   14.60
  -4  16  -2  162.18   18.40
  -4  16  -2  143.99   14.90
  -6  16  -2   13.30    6.80
  -6  16  -2   11.60    6.10
   6  16   2   15.60    8.80
   6  16   2   22.10    5.20
  -6  16  -2   31.50    7.00
   6  16   2   24.80    9.70
   6  16   2   50.39   14.60
   6  16   2   27.20    7.80
  -6  16  -2   28.90    8.50
  -6  16  -2   23.40   14.60
  -8  16  -2   -8.00    5.50
   8  16   2    0.70    3.90
  -8  16  -2    8.70    7.20
   8  16   2    5.10    4.50
   8  16   2    3.70    3.90
   8  16   2    2.40    5.70
  -8  16  -2   -1.80    4.30
  -8  16  -2   10.00    6.20
   8  16   2  -11.50   10.20
  -8  16  -2   -2.00    6.00
  10  16   2    0.90    3.30
 -10  16  -2   31.80    7.50
 -10  16  -2   -1.60    3.20
  10  16   2    5.90    4.80
  -9  17   2   16.10    9.10
  -9  17   2  -10.50    7.00
  -9  17   2    4.60    3.50
   9  17  -2   11.20    4.60
   9  17  -2    4.30    4.50
   9  17  -2    3.20    5.80
   7  17  -2   35.00   12.10
  -7  17   2   16.30    7.50
  -7  17   2   16.90    6.80
  -7  17   2   -8.00    8.90
   7  17  -2   15.60    5.40
   7  17  -2   11.90    5.50
  -7  17   2   21.60    8.20
   7  17  -2    9.10    4.50
  -7  17   2   17.80    5.10
   7  17  -2   22.60    7.50
   5  17  -2    3.60    4.20
   5  17  -2    5.00    5.40
   5  17  -2   26.00    9.60
   5  17  -2    4.40    5.20
   5  17  -2    6.40    9.30
  -5  17   2    5.10    5.60
  -5  17   2    8.10    4.30
  -5  17   2    9.60    6.70
  -5  17   2    9.00    8.10
  -5  17   2   30.10   10.90
  -3  17   2    6.00    4.30
   3  17  -2   25.60    9.60
   3  17  -2    1.10    5.00
  -3  17   2   -0.70    5.90
   3  17  -2   -3.10    5.40
   3  17  -2    5.80    6.50
   3  17  -2    2.80    4.60
   3  17  -2    2.60    5.20
  -3  17   2    3.90    6.40
  -3  17   2    3.50    4.70
  -3  17   2   33.50   11.70
  -3  17   2    5.00    6.40
   1  17  -2  103.69   12.50
  -1  17   2   72.19   10.20
   1  17  -2   98.09   13.20
   1  17  -2   96.89   11.50
   1  17  -2   80.79   11.70
   1  17  -2   99.49   11.70
  -1  17   2  109.59   12.50
  -1  17   2   95.99   12.60
  -1  17   2   88.89   12.50
   1  17  -2  120.39   16.60
   1  17  -2   84.19    9.20
  -1  17  -2   76.59    9.80
  -1  17  -2   94.29   12.20
  -1  17  -2  127.19   16.70
  -1  17  -2   71.29   12.70
  -1  17  -2   87.69   12.30
   1  17   2   73.59    8.70
   1  17   2   83.39   11.70
   1  17   2   91.89   11.80
   1  17   2   85.19   12.30
  -1  17  -2   88.09   12.40
  -1  17  -2   88.09    9.40
   1  17   2  118.09   14.10
  -3  17  -2   69.39   11.30
  -3  17  -2  101.19   15.20
   3  17   2   87.59   11.90
  -3  17  -2   58.79    8.90
   3  17   2   77.69    8.90
  -3  17  -2   61.29   17.00
   3  17   2   66.19   11.50
  -3  17  -2   52.29   10.10
  -3  17  -2   73.39    8.80
   3  17   2   88.69   12.50
  -5  17  -2   69.29    8.40
  -5  17  -2   52.39   10.60
  -5  17  -2   65.69   12.10
   5  17   2   66.29   12.00
  -5  17  -2   41.50   13.10
   5  17   2   82.99   17.00
   5  17   2   46.00    8.70
   5  17   2   42.70    6.10
  -5  17  -2   53.99    8.90
   5  17   2   40.00    7.50
  -5  17  -2   69.49   11.20
   5  17   2   70.19   10.60
  -7  17  -2    7.10    6.90
   7  17   2    1.40    5.80
  -7  17  -2    2.90    4.80
  -7  17  -2    2.80    5.60
   7  17   2   -1.30    3.10
   7  17   2   -5.00    4.50
  -7  17  -2    5.60    3.80
   7  17   2   -1.70    3.80
   7  17   2    4.40   10.80
   9  17   2    2.70    3.20
   6  18  -2    8.20    5.00
   6  18  -2    2.00    4.10
  -6  18   2    5.10    4.40
  -6  18   2  -14.90   10.20
  -6  18   2    8.60    7.00
   6  18  -2    4.00    4.40
   6  18  -2    6.70    4.00
   6  18  -2   28.50   12.20
  -6  18   2   13.90    6.20
  -6  18   2   13.00    4.20
  -4  18   2   11.90    6.50
   4  18  -2   14.20    4.90
  -4  18   2   35.70   11.60
   4  18  -2   11.30    5.70
  -4  18   2   12.60    4.50
   4  18  -2   12.50    5.40
   4  18  -2   15.70    6.70
  -4  18   2   24.40    7.60
   4  18  -2   33.30    9.80
  -4  18   2    7.80    5.30
   2  18  -2   41.90   10.60
  -2  18   2   20.10    5.50
   2  18  -2   19.30    6.00
  -2  18   2   21.40    7.40
  -2  18   2   55.49   11.80
   2  18  -2   23.60    6.80
   2  18  -2   26.20    6.50
   2  18  -2   29.40    8.00
  -2  18   2   24.20    7.10
  -2  18   2   21.10    6.40
  -2  18   2   27.10    6.70
   0  18   2  204.38   15.90
   0  18   2  180.88   15.10
   0  18   2  191.48   15.00
   0  18  -2  172.88   14.70
   0  18  -2  176.48   12.90
   0  18  -2  209.18   15.50
   0  18   2  196.38   14.20
   0  18  -2  248.48   20.20
   0  18  -2  208.58   15.10
   0  18   2  198.88   14.80
  -2  18  -2   52.19    8.10
   2  18   2   41.40    5.70
  -2  18  -2   37.50    7.60
   2  18   2   35.30    6.90
  -2  18  -2   47.90    9.50
   2  18   2   46.70    9.00
  -2  18  -2   55.39    8.70
   2  18   2   34.40    7.50
   2  18   2   39.20    7.20
   4  18   2   21.20    6.60
   4  18   2    6.80    5.20
  -4  18  -2   -7.30    8.20
  -4  18  -2   13.20    6.20
   4  18   2   37.30   13.70
  -4  18  -2   13.00    5.60
   4  18   2    5.60    4.80
   4  18   2   13.30    5.30
  -4  18  -2    2.60    4.80
  -4  18  -2   29.60    9.40
   6  18   2   69.19    8.00
   6  18   2   66.29   13.50
  -6  18  -2   60.69    7.80
  -6  18  -2   78.69   10.70
  -6  18  -2   70.89    9.20
   6  18   2   80.59    8.20
   3  19  -2   32.90   10.50
   1  19  -2   17.70    6.10
   1  19  -2   21.40    5.50
  -1  19   2   25.60   11.60
  -1  19   2   18.40    5.10
   1  19  -2   24.40    7.70
  -1  19   2   19.20    7.00
   1  19  -2   42.30   11.40
   1  19  -2   19.40    4.40
  -1  19   2   22.00    6.60
   1  19   2    7.00    4.50
  -1  19  -2   39.90   12.90
   1  19   2    8.60    4.40
  -1  19  -2    4.60    3.80
   1  19   2    8.90    5.30
   1  19   2   41.30   13.30
  -1  19  -2    5.70    5.10
  -1  19  -2    3.70    4.80
  -1  19  -2   13.10    6.90
 -20   0   3    1.00    2.30
 -20   0   3   -0.70    5.10
 -20   0   3    2.90    3.50
 -18   0   3    2.50    4.90
 -18   0   3   -2.70    2.90
 -18   0   3   -0.60    5.20
 -18   0   3   -7.70    4.80
 -16   0   3  -11.40    4.80
 -16   0   3   -6.80    4.30
 -16   0   3    1.70    4.10
 -16   0   3   -2.10    7.90
 -16   0   3   -3.00    4.30
 -16   0   3   -3.10    5.20
 -14   0   3    7.20    4.90
 -14   0   3    4.10    5.50
 -14   0   3    7.30    6.80
 -14   0   3  -10.50    4.30
 -14   0   3   -1.10    9.10
 -12   0   3   -8.90    3.80
  12   0  -3   -5.90    8.30
 -12   0   3    3.20    5.00
 -12   0   3   -1.50    5.90
 -12   0   3    0.90    2.80
  10   0  -3   -0.50    7.20
  10   0  -3    0.10    3.20
   8   0  -3   -2.30    5.00
   8   0  -3    2.50    2.80
  -8   0   3   -2.20    3.40
  -6   0   3    0.20    3.20
  -6   0   3   -3.20    2.80
   6   0  -3    2.10    2.10
   6   0  -3    2.70    4.50
   4   0  -3    0.70    4.50
   4   0  -3   -1.30    1.70
  -4   0   3    2.80    4.10
  -2   0   3    0.20    2.40
   2   0  -3    0.70    1.20
  -2   0   3    0.50    1.30
   2   0  -3    1.00    2.60
   0   0   3    1.00    1.10
   0   0   3    2.00    1.30
   0   0  -3    1.50    1.20
   0   0   3    0.80    1.60
   0   0  -3    0.90    1.10
   2   0   3    0.40    2.30
  -2   0  -3   -0.40    1.70
   2   0   3    0.10    2.50
   4   0   3    0.70    3.80
   4   0   3    0.30    2.90
  -4   0  -3    1.20    2.60
   4   0   3    1.50    3.70
  -6   0  -3    6.00    3.60
   6   0   3    4.60    4.10
   6   0   3    7.00    5.10
   6   0   3    5.90    5.10
   8   0   3   -2.80    5.90
  -8   0  -3   -5.30    4.20
   8   0   3    4.40    5.60
 -10   0  -3   -1.40    3.00
  10   0   3   -2.60    6.40
 -10   0  -3   -8.20    3.80
 -12   0  -3   -2.80    6.30
  12   0   3  -10.20    6.30
 -12   0  -3    1.10    5.30
 -12   0  -3    0.80    4.90
 -12   0  -3   -0.60    4.30
 -12   0  -3    1.00    4.30
 -12   0  -3   -0.50    3.80
  12   0   3  -13.20    7.20
 -14   0  -3    0.70    4.80
 -14   0  -3    8.30    5.70
 -14   0  -3    3.30    6.00
 -14   0  -3   -1.80    8.00
 -14   0  -3    0.60    6.00
 -16   0  -3    2.40    7.00
 -16   0  -3   -2.10    5.20
 -16   0  -3    1.60    3.60
 -16   0  -3    0.60    5.60
 -16   0  -3  -13.30    7.20
 -18   0  -3   -3.70    4.00
 -18   0  -3   -6.40    4.10
 -18   0  -3    1.90    4.30
 -18   0  -3    1.00    2.50
 -18   0  -3    5.90    7.10
 -20   0  -3    2.10    1.90
 -20   0  -3    4.60    4.20
 -21  -1   3   39.10    4.30
 -21  -1   3   39.40    6.40
 -21   1   3   40.50    6.00
 -21   1   3   33.80    5.00
 -19  -1   3   10.90    4.10
 -19  -1   3    9.10    7.60
 -19   1   3    8.90    4.30
 -19   1   3   11.00    5.30
 -19   1   3   12.60    3.80
 -19   1   3    2.90    5.60
 -17  -1   3    4.20    4.00
 -17  -1   3    6.00    6.60
 -17  -1   3    4.00    5.80
 -17  -1   3   26.10    7.20
 -17   1   3   -9.50    7.80
 -17   1   3    3.40    5.50
 -17   1   3   11.20    7.50
 -17   1   3   12.40    5.10
 -17   1   3    1.30    5.00
 -17   1   3   10.90    4.90
 -15  -1   3  467.85   33.10
 -15  -1   3  520.75   24.70
 -15  -1   3  494.05   26.10
 -15  -1   3  490.05   24.50
 -15  -1   3  508.95   28.10
 -15  -1   3  452.95   22.10
 -15   1   3  513.75   23.50
 -15   1   3  494.05   24.90
 -15   1   3  479.35   23.10
  15   1  -3  447.26   26.20
 -15   1   3  537.75   28.60
 -15   1   3  526.85   27.70
 -15   1   3  464.55   32.40
 -13  -1   3 1403.06   48.20
 -13  -1   3 1383.66   57.09
 -13  -1   3 1308.97   45.30
 -13  -1   3 1367.26   49.40
 -13  -1   3 1409.96   46.90
 -13   1   3 1455.45   45.50
 -13   1   3 1369.26   54.69
 -13   1   3 1401.16   49.00
 -13   1   3 1359.96   46.80
 -13   1   3 1425.86   45.80
  13   1  -3 1414.86   49.10
 -11  -1   3 2055.39   63.29
  11  -1  -3 2145.59   91.79
 -11  -1   3 2194.68   64.49
 -11  -1   3 1943.41   73.19
 -11   1   3 2060.69   59.69
  11   1  -3 2051.99   63.89
 -11   1   3 2135.29   71.79
  11   1  -3 2193.38   91.89
 -11   1   3 2034.40   62.49
 -11   1   3 2029.50   61.49
  -9  -1   3  163.28   19.20
   9  -1  -3  187.58   21.70
   9   1  -3  187.18   21.30
  -9   1   3  191.48   14.10
   9   1  -3  180.38   14.10
   7  -1  -3  525.75   31.00
   7  -1  -3  500.25   16.00
  -7  -1   3  523.25   29.00
   7  -1  -3  516.35   15.70
  -7  -1   3  528.75   29.80
   7   1  -3  569.54   32.00
  -7   1   3  541.65   32.60
   7   1  -3  506.65   23.20
  -7   1   3  506.75   20.10
   5  -1  -3 1468.35   50.79
  -5  -1   3 1491.35   55.39
  -5  -1   3 1344.17   47.80
   5   1  -3 1455.25   50.89
  -5   1   3 1456.65   39.20
   5   1  -3 1388.76   43.10
  -5   1   3 1389.26   48.30
   3  -1  -3    7.40    5.00
  -3  -1   3    4.20    3.40
  -3  -1   3    5.60    3.40
  -3   1   3   -1.00    2.60
   3   1  -3    2.40    2.90
   3   1  -3    0.10    3.40
   1  -1  -3  305.27   13.20
  -1  -1   3  314.67   13.50
   1  -1  -3  313.47   11.50
  -1  -1   3  308.27   13.70
   1  -1  -3  309.57    9.80
  -1   1   3  315.47   11.60
  -1   1   3  309.97   10.20
  -1   1   3  323.97   13.10
   1   1  -3  295.87   12.90
   1   1  -3  294.17   13.80
  -1  -1  -3 2378.96   60.29
   1  -1   3 2349.17   58.29
   1  -1   3 2369.36   58.79
  -1  -1  -3 2324.07   60.69
   1   1   3 2369.26   59.69
  -1   1  -3 2379.16   58.69
   1   1   3 2327.77   61.59
  -1   1  -3 2341.47   61.29
  -3  -1  -3  237.58   15.70
   3  -1   3  228.08   12.20
  -3  -1  -3  237.48   14.50
   3   1   3  241.78   14.50
   3   1   3  224.08   15.80
   3   1   3  234.78   11.80
  -3   1  -3  246.98   12.00
   5  -1   3   35.50    7.00
   5  -1   3   40.60    7.20
  -5  -1  -3   34.40    7.20
  -5   1  -3   28.80    5.10
   5   1   3   36.00    8.10
   7  -1   3   24.10    9.20
   7  -1   3   27.00    7.30
   7  -1   3   34.30    8.70
  -7  -1  -3   33.50    8.00
  -7   1  -3   30.80    6.30
   7   1   3   30.40   10.70
   7   1   3   28.00    7.40
   9  -1   3  197.38   20.70
   9  -1   3  201.98   25.20
   9   1   3  213.88   21.80
  -9   1  -3  199.88   17.60
 -11  -1  -3  368.66   22.30
 -11  -1  -3  334.67   20.50
 -11  -1  -3  360.56   26.60
 -11  -1  -3  328.27   18.30
 -11  -1  -3  310.87   19.20
  11  -1   3  362.96   33.10
  11   1   3  347.67   33.20
  11   1   3  359.06   28.60
 -11   1  -3  350.46   22.10
 -11   1  -3  346.87   21.00
 -11   1  -3  354.76   19.00
 -11   1  -3  339.37   17.60
 -11   1  -3  352.26   20.40
 -13  -1  -3  308.67   28.60
 -13  -1  -3  348.87   22.20
 -13  -1  -3  363.26   19.60
 -13  -1  -3  381.96   22.20
 -13   1  -3  378.86   24.00
 -13   1  -3  360.76   26.90
 -13   1  -3  375.76   22.50
  13   1   3  416.16   33.70
 -13   1  -3  360.56   23.20
 -13   1  -3  367.96   20.30
 -15  -1  -3   -9.60    4.80
 -15  -1  -3    5.30    6.90
 -15  -1  -3   -2.60    4.90
 -15  -1  -3    5.70    6.10
 -15   1  -3   -3.10    4.30
 -15   1  -3   -1.90    4.40
 -15   1  -3   -3.00    5.10
 -15   1  -3   -9.10    6.60
 -15   1  -3    1.10    3.20
 -15   1  -3    1.10    5.80
 -17  -1  -3   18.30    8.30
 -17  -1  -3   24.40    6.90
 -17  -1  -3   19.30    5.50
 -17  -1  -3   27.10    7.80
 -17   1  -3   20.80    5.40
 -17   1  -3   20.00    6.80
 -17   1  -3   20.40    6.50
 -17   1  -3   20.90    8.10
 -17   1  -3   25.60    6.80
 -17   1  -3    9.00    6.00
 -19  -1  -3  -10.40    5.00
 -19  -1  -3    0.60    4.80
 -19  -1  -3    1.60    2.90
 -19   1  -3   -1.30    3.70
 -19   1  -3   -4.00    4.30
 -19   1  -3   -1.30    3.40
 -19   1  -3   -0.50    2.00
 -19   1  -3    5.50    4.10
 -21  -1  -3   47.10    5.60
 -21   1  -3   25.10    4.40
 -20  -2   3   25.40    4.70
 -20   2   3   34.90    7.80
 -20   2   3   32.00    6.00
 -20   2   3   20.70    4.80
 -20   2   3   34.20    4.00
 -18  -2   3   46.20    8.10
 -18  -2   3   34.90    7.80
 -18   2   3   35.00    7.60
 -18   2   3   23.60    5.60
  18   2  -3   47.20    7.50
 -18   2   3   31.40    9.70
 -18   2   3   33.50    8.00
 -16  -2   3    5.60    4.80
 -16  -2   3    2.40    5.30
 -16  -2   3    7.90    6.00
 -16   2   3   11.90    5.40
 -16   2   3    7.20    4.20
 -16   2   3    5.90    6.10
 -16   2   3   20.70    8.90
 -16   2   3    9.60    5.90
  16   2  -3    6.70    6.20
 -16   2   3    3.40    8.70
 -14  -2   3   53.09   10.80
 -14  -2   3   57.69   10.10
 -14   2   3   46.00    8.30
 -14   2   3   49.40    8.20
  14   2  -3   37.10    9.10
 -14   2   3   46.80   10.60
 -14   2   3   50.39   10.50
 -14   2   3   56.09   14.40
 -14   2   3   57.19   10.50
 -12  -2   3  240.98   17.30
 -12  -2   3  214.98   20.60
 -12  -2   3  230.28   15.30
  12  -2  -3  145.09   26.90
  12   2  -3  200.88   18.20
 -12   2   3  217.98   13.70
 -12   2   3  209.88   14.40
 -12   2   3  241.88   16.90
 -12   2   3  201.58   19.30
  12   2  -3  244.88   31.90
  12   2  -3  214.58   15.40
 -12   2   3  227.98   15.90
 -12   2   3  201.18   19.80
  10  -2  -3  635.74   42.80
  10   2  -3  664.93   43.00
 -10   2   3  626.54   19.70
  -8  -2   3  134.89   19.40
  -8  -2   3  136.59   20.00
   8  -2  -3  139.69   18.00
  -8   2   3  129.79    6.70
   8   2  -3  139.59   13.60
   8   2  -3  142.59   17.50
  -6  -2   3  305.27   25.80
   6  -2  -3  304.77   22.50
  -6  -2   3  286.17   19.60
   6   2  -3  306.97   18.70
   6   2  -3  305.57   21.80
  -6   2   3  290.37    8.50
  -6   2   3  263.17   19.40
   6   2  -3  294.87   20.80
  -4  -2   3  334.17   18.20
   4  -2  -3  295.87   19.00
   4   2  -3  336.77   17.80
  -4   2   3  326.97   17.60
   4   2  -3  331.17   18.80
   4   2  -3  278.97   18.10
  -2  -2   3  103.09    8.60
   2  -2  -3  109.49    9.40
   2  -2  -3  115.49    8.40
   2  -2  -3  113.79    4.30
  -2   2   3  107.39    7.40
   2   2  -3  120.19    9.90
  -2   2   3  117.39    8.70
   2   2  -3  107.49   10.50
   2   2  -3  107.69    6.40
   0  -2   3    2.50    0.70
   0  -2  -3    1.50    2.30
   0  -2  -3    1.40    2.10
   0   2  -3   -0.90    3.10
   0   2   3    2.10    2.80
   0   2   3    2.80    2.00
   0   2   3    3.40    2.20
   2  -2   3 1918.11   50.29
  -2  -2  -3 1907.71   57.29
  -2  -2  -3 1923.21   54.39
   2   2   3 1846.62   53.39
   2   2   3 1921.01   61.09
  -2   2  -3 1934.81   54.59
  -4  -2  -3  431.56   24.20
   4  -2   3  440.06   20.30
   4  -2   3  440.86   18.90
  -4  -2  -3  416.46   23.90
   4   2   3  441.46   19.00
   4   2   3  445.96   28.70
  -4   2  -3  460.95   18.10
   4   2   3  454.95   23.20
   6  -2   3   -0.40    2.80
   6  -2   3    3.00    3.00
  -6  -2  -3    2.10    4.40
   6   2   3    2.80    5.90
  -6   2  -3    3.70    2.60
   6   2   3   -2.10    6.70
   6   2   3    3.80    3.50
   8  -2   3  631.94   35.40
   8  -2   3  635.94   36.20
   8   2   3  612.64   33.70
  -8   2  -3  608.54   27.50
  10  -2   3 1013.70   53.89
 -10  -2  -3  903.31   37.10
 -10  -2  -3  943.21   34.40
 -10   2  -3  986.40   48.50
  10   2   3  888.11   47.20
 -10   2  -3  939.41   35.60
 -10   2  -3  907.21   36.10
  10   2   3 1016.80   53.09
 -10   2  -3  932.31   35.90
 -10   2  -3  877.41   31.00
 -10   2  -3  881.81   34.40
 -12  -2  -3  242.98   19.40
 -12  -2  -3  219.58   17.00
  12  -2   3  263.67   33.10
 -12  -2  -3  223.78   16.50
 -12  -2  -3  242.88   17.10
 -12   2  -3  241.28   14.50
 -12   2  -3  255.47   19.30
 -12   2  -3  237.18   18.40
  12   2   3  273.27   32.80
 -12   2  -3  233.08   16.40
  12   2   3  179.58   31.20
 -12   2  -3  208.38   20.80
 -12   2  -3  258.27   18.10
 -14  -2  -3   14.10    7.70
 -14  -2  -3   13.00    8.20
 -14  -2  -3    6.30    5.80
 -14   2  -3   12.90    7.60
 -14   2  -3   -1.30    4.20
 -14   2  -3    8.50    6.80
  14   2   3  -12.90   11.30
 -14   2  -3    4.30    9.60
 -14   2  -3    4.60    5.70
 -16  -2  -3  236.98   21.20
 -16  -2  -3  222.18   21.60
 -16  -2  -3  255.77   17.20
 -16   2  -3  251.57   31.40
 -16   2  -3  239.08   18.20
 -16   2  -3  294.07   31.00
 -16   2  -3  235.98   19.80
 -16   2  -3  236.88   24.60
 -18  -2  -3   84.89   10.30
 -18  -2  -3   99.99   10.00
 -18   2  -3   86.59    9.60
 -18   2  -3   86.29   11.60
 -18   2  -3   86.89    7.20
 -18   2  -3   86.79   10.70
 -18   2  -3   91.69   14.20
 -18   2  -3  134.69   20.10
 -18   2  -3   94.39   11.50
 -20  -2  -3    6.90    2.60
 -20  -2  -3    0.30    3.20
 -20  -2  -3   12.00    4.00
 -20   2  -3    3.50    3.10
 -20   2  -3    5.60    3.60
 -20   2  -3   10.30    5.00
 -21  -3   3   12.80    3.10
 -21  -3   3   15.30    4.30
 -21   3   3    9.60    4.60
 -21   3   3   12.90    4.80
 -19  -3   3   52.39    7.50
 -19   3   3   60.79    6.40
 -19   3   3   45.90    8.40
 -19   3   3   49.70    8.00
 -19   3   3   61.49    7.70
 -19   3   3   44.20    7.60
  19   3  -3   38.90    7.00
 -17  -3   3   62.99    9.50
 -17  -3   3   90.79   11.30
 -17   3   3   92.09   10.30
  17   3  -3   87.59   11.90
 -17   3   3   80.89    8.10
 -17   3   3   54.39    9.50
 -17   3   3   49.80   13.20
 -17   3   3   57.59    9.30
 -17   3   3   94.99   13.80
 -15  -3   3   -1.00    5.60
 -15  -3   3   10.10    5.60
 -15  -3   3    3.70    6.40
 -15   3   3    9.70    6.80
 -15   3   3   13.00    9.80
 -15   3   3    2.60    4.50
  15   3  -3    3.40    5.90
 -15   3   3    3.10    3.70
 -15   3   3   10.70    5.70
 -15   3   3    4.70    6.80
 -13  -3   3   13.10    7.80
 -13  -3   3   27.40    7.00
 -13   3   3   17.60   11.10
  13   3  -3   20.20    6.80
 -13   3   3   26.60    7.40
 -13   3   3   15.00    7.10
 -13   3   3   18.40    7.00
 -13   3   3   21.80   10.80
 -13   3   3   19.10    5.10
 -13   3   3   25.60    8.30
  11  -3  -3  136.49   24.10
 -11  -3   3  201.18   15.30
 -11  -3   3  151.58   12.20
 -11   3   3  158.38   13.50
  11   3  -3  205.68   19.50
 -11   3   3  147.49   13.20
 -11   3   3  157.58   16.90
  11   3  -3  138.99   23.60
 -11   3   3  143.29   16.70
  11   3  -3  146.49   12.50
   9  -3  -3 1452.25   66.49
   9   3  -3 1468.65   56.69
   9   3  -3 1385.16   62.69
   7  -3  -3 3402.26  108.89
  -7  -3   3 3600.04  105.29
  -7   3   3 3416.56  104.19
   7   3  -3 3772.52  109.59
   7   3  -3 3541.95  104.29
   7   3  -3 3646.54  107.29
   5  -3  -3  882.81   38.40
   5  -3  -3  827.12   27.80
  -5  -3   3  892.51   35.40
   5   3  -3  927.01   38.50
   5   3  -3  954.90   37.80
   5   3  -3  915.21   34.90
  -5   3   3  926.31   35.20
   3  -3  -3    8.90    3.80
  -3  -3   3   11.20    4.50
   3  -3  -3   10.30    5.00
  -3   3   3   10.10    3.80
   3   3  -3    7.20    4.30
   3   3  -3    9.50    5.60
   3   3  -3   11.70    3.40
  -3   3   3   11.60    3.60
  -1  -3   3  833.72   22.80
   1  -3  -3  809.62   25.10
   1  -3  -3  853.51   28.00
   1  -3  -3  839.62   27.80
  -1  -3   3  846.02   27.90
  -1   3   3  783.42   24.40
  -1   3   3  807.72   27.30
  -1   3   3  805.52   30.10
   1   3  -3  807.42   32.40
   1   3  -3  865.01   22.00
  -1  -3  -3   17.30    5.90
  -1  -3  -3   12.40    3.90
   1  -3   3   15.00    2.70
  -1   3  -3   29.80    6.80
   1   3   3   10.10    3.50
  -3  -3  -3 2418.76   78.69
  -3  -3  -3 2560.94   73.29
   3  -3   3 2652.53   66.99
   3   3   3 2538.05   71.59
   3   3   3 2476.95   85.89
   3   3   3 2535.35   64.89
  -3   3  -3 2509.95   71.59
   5  -3   3 2682.73   77.49
  -5  -3  -3 2754.12   89.19
   5  -3   3 2642.44   73.49
   5   3   3 2607.74   81.09
   5   3   3 2756.32   75.69
   7  -3   3   10.40    5.50
   7  -3   3   14.40    5.30
   7   3   3   19.80    7.00
  -7   3  -3   15.90    4.30
   9  -3   3   88.99   16.00
   9  -3   3   73.89   14.10
   9   3   3   83.19   16.40
   9   3   3   91.39   15.80
  -9   3  -3   99.49   12.20
 -11  -3  -3  558.14   25.80
 -11  -3  -3  542.55   28.40
 -11  -3  -3  565.24   25.90
 -11   3  -3  548.85   27.20
  11   3   3  550.34   42.20
 -11   3  -3  553.84   26.70
 -11   3  -3  513.25   25.20
 -11   3  -3  536.65   27.60
 -11   3  -3  576.24   29.60
  11   3   3  530.95   38.80
 -11   3  -3  514.05   20.90
  11   3   3  515.05   25.00
 -13  -3  -3  156.98   16.90
 -13  -3  -3  201.98   19.40
 -13  -3  -3  186.78   15.50
 -13  -3  -3  205.18   16.90
 -13   3  -3  200.38   17.70
  13   3   3  142.79   25.80
 -13   3  -3  200.48   21.70
 -13   3  -3  209.18   16.10
 -13   3  -3  222.18   17.60
  13   3   3  192.18   16.70
 -13   3  -3  210.28   18.20
 -15  -3  -3    1.20    6.60
 -15  -3  -3   14.60    6.20
 -15  -3  -3   13.00    6.80
 -15  -3  -3   10.60    5.60
 -15   3  -3    9.30    4.60
 -15   3  -3    8.30    7.50
 -15   3  -3   15.90    7.80
 -15   3  -3    6.60    9.70
 -15   3  -3    7.20    5.80
 -15   3  -3   14.90    7.40
  15   3   3    1.90    6.40
 -17  -3  -3    2.80    5.20
 -17  -3  -3   -1.00    3.70
 -17   3  -3    4.10    6.00
 -17   3  -3   -2.50    4.80
 -17   3  -3    4.50    6.80
 -17   3  -3    3.70    4.80
 -17   3  -3    4.30    4.50
 -17   3  -3    1.90    2.80
 -17   3  -3   -0.30    5.00
 -19  -3  -3    4.60    4.00
 -19   3  -3    3.50    3.50
 -19   3  -3   -2.90    4.10
 -19   3  -3   -3.60    4.50
 -19   3  -3    5.70    4.30
 -20  -4   3    6.10    3.10
  20   4  -3    2.20    4.50
 -20   4   3    8.70    5.20
 -20   4   3   24.00    6.10
 -20   4   3    9.60    6.60
 -20   4   3   12.70    4.40
 -20   4   3   13.00    4.50
 -18   4   3   14.50    5.20
 -18   4   3   23.60    6.80
  18   4  -3   25.60    6.20
 -18   4   3   21.50    3.60
 -18   4   3   19.30   10.70
 -18   4   3   23.00    5.20
 -18   4   3   25.80    7.60
 -18   4   3   20.00    5.80
 -16  -4   3   67.49   10.20
 -16   4   3   81.49   11.50
 -16   4   3   73.39   12.50
 -16   4   3   65.79    7.50
 -16   4   3   65.49   11.20
 -16   4   3   60.69   14.90
  16   4  -3   69.49   11.20
 -16   4   3   62.69   10.20
 -14  -4   3  107.39   12.30
 -14  -4   3   95.39   13.80
 -14   4   3   99.29   11.80
  14   4  -3  115.99   12.20
 -14   4   3   99.29   12.00
 -14   4   3   89.79   13.20
 -14   4   3  114.69   20.20
 -14   4   3   80.39   16.60
 -14   4   3   98.69    9.50
 -14   4   3  121.99   13.70
 -12  -4   3   -1.40    4.20
  12  -4  -3   -3.10   11.50
 -12  -4   3    0.50    5.60
  12   4  -3   -2.80    4.20
 -12   4   3    0.50    4.30
 -12   4   3    0.60    4.60
 -12   4   3   -4.90    7.00
  12   4  -3   12.00    8.10
 -12   4   3    5.90    4.80
 -12   4   3    4.00    5.60
 -12   4   3    1.10    3.20
 -12   4   3    3.90    8.40
 -10  -4   3  964.10   36.10
  10  -4  -3 1068.69   58.99
 -10   4   3 1054.79   37.90
 -10   4   3 1045.40   37.10
  10   4  -3 1036.20   56.19
  10   4  -3 1113.19   51.79
  10   4  -3  994.30   35.70
 -10   4   3 1011.70   40.50
 -10   4   3 1006.20   36.20
   8  -4  -3  268.37   25.30
  -8  -4   3  238.08   28.30
   8   4  -3  261.97   23.80
   8   4  -3  267.17   22.90
  -6  -4   3  130.09   23.20
  -6  -4   3  127.09   13.10
   6  -4  -3  142.29   16.30
   6   4  -3  132.19   13.80
   6   4  -3  135.89   15.90
   6   4  -3  120.49   14.80
  -6   4   3  147.89   14.00
  -4  -4   3  471.35   22.10
   4  -4  -3  429.36   23.80
   4  -4  -3  459.05   22.30
   4   4  -3  446.36   22.80
  -4   4   3  429.56   20.40
  -4   4   3  442.56   18.90
   4   4  -3  455.95   23.00
   4   4  -3  460.65   27.50
  -2  -4   3 4488.65  108.29
   2  -4  -3 4433.66  109.89
  -2  -4   3 4381.56  105.89
   2  -4  -3 4411.56  108.19
   2  -4  -3 4366.26  107.99
   2   4  -3 4243.18  119.09
  -2   4   3 3856.21  103.59
   2   4  -3 4246.67  103.59
  -2   4   3 4312.57  112.69
   0  -4  -3  841.32   35.00
   0  -4  -3  831.52   30.00
   0  -4   3  812.92   24.20
   0   4   3  828.22   34.90
   0   4  -3  868.31   35.90
   0   4   3  802.82   29.30
   0   4   3  865.51   20.10
  -2  -4  -3 3715.53   98.39
   2  -4   3 3709.73   91.29
  -2  -4  -3 3533.95  108.39
   2  -4   3 3658.63   92.69
   2   4   3 3596.64   86.69
  -2   4  -3 3767.02  101.49
   2   4   3 3627.24  105.09
   2   4   3 3755.32   97.99
   4  -4   3  449.95   22.20
  -4  -4  -3  475.35   26.60
  -4  -4  -3  490.65   32.00
   4  -4   3  499.15   20.10
   4   4   3  476.45   19.80
   4   4   3  470.25   25.00
  -4   4  -3  486.75   24.80
   4   4   3  454.85   28.10
   6  -4   3   95.59   11.70
   6  -4   3   87.79    9.40
   6   4   3   83.39   14.40
   6   4   3   89.19   10.40
   8  -4   3  738.03   36.00
   8   4   3  760.72   43.60
   8   4   3  756.12   39.90
 -10  -4  -3  206.18   14.80
 -10  -4  -3  231.48   18.70
  10  -4   3  264.67   27.80
 -10   4  -3  218.38   18.50
 -10   4  -3  234.78   16.90
 -10   4  -3  218.58   15.90
 -10   4  -3  211.38   15.20
  10   4   3  206.38   15.30
  10   4   3  198.78   24.40
 -10   4  -3  200.08   11.20
 -10   4  -3  221.68   16.20
  10   4   3  262.47   27.30
 -12  -4  -3  255.67   18.20
 -12  -4  -3  288.57   22.00
 -12  -4  -3  287.77   18.10
 -12   4  -3  272.27   19.80
  12   4   3  256.47   18.20
 -12   4  -3  268.57   13.80
 -12   4  -3  248.98   17.90
  12   4   3  200.98   32.40
  12   4   3  282.17   31.70
 -12   4  -3  299.47   20.30
 -12   4  -3  268.77   20.30
 -12   4  -3  284.27   22.90
 -14  -4  -3   14.00    6.30
  14   4   3    2.90    5.90
 -14   4  -3    7.90    3.70
 -14   4  -3   11.60    6.70
 -14   4  -3   10.50    7.10
 -14   4  -3    5.60    6.40
 -14   4  -3   -2.20    7.90
 -14   4  -3    9.70    6.30
 -14   4  -3    5.40    4.90
 -14   4  -3    1.30    5.80
 -16  -4  -3   47.90    9.10
 -16   4  -3   52.09   12.90
 -16   4  -3   47.40    8.40
 -16   4  -3   54.09    9.00
 -16   4  -3   53.59    9.80
 -16   4  -3   56.69   10.60
 -16   4  -3   38.80   10.30
 -16   4  -3   82.99   13.10
  16   4   3   51.09    9.80
 -18  -4  -3   50.19    7.90
 -18   4  -3   54.39    9.00
 -18   4  -3   66.19    8.80
  18   4   3   63.79    8.90
 -18   4  -3   45.20    8.10
 -18   4  -3   52.39    9.30
 -18   4  -3   40.90    8.90
 -20  -4  -3   37.40    6.20
 -20  -4  -3   26.00    4.10
 -20   4  -3   27.60    4.90
 -20   4  -3   23.50    4.40
 -20   4  -3   40.80    7.10
 -20   4  -3   33.80    6.10
 -21  -5   3   19.00    4.40
 -21   5   3   14.80    3.70
 -21   5   3   26.50    5.20
 -19  -5   3   -0.50    3.30
 -19   5   3   -3.90    2.70
 -19   5   3    4.20    3.60
 -19   5   3   -2.80    7.60
  19   5  -3    4.30    4.10
 -19   5   3   -6.50    9.60
 -19   5   3   -3.50    3.70
 -19   5   3   -4.40    3.60
 -17  -5   3    4.10    4.10
 -17   5   3    4.80    4.20
 -17   5   3    6.60    5.50
 -17   5   3    3.90    5.40
 -17   5   3   15.20    5.80
 -17   5   3   11.70    2.70
 -17   5   3    0.40   10.00
 -17   5   3    1.90    6.20
  17   5  -3    4.80    4.90
 -15  -5   3    5.50    4.10
 -15   5   3    3.50    6.10
 -15   5   3   12.90    6.90
  15   5  -3    5.00    5.10
 -15   5   3    6.40    7.30
 -15   5   3    4.90    3.60
 -15   5   3    8.00    5.70
 -15   5   3  -12.20    8.40
 -15   5   3    4.80   10.10
 -15   5   3    5.10    4.80
 -13  -5   3    6.90    5.30
 -13   5   3    6.60    6.20
 -13   5   3   13.30   10.00
 -13   5   3    7.10    5.70
 -13   5   3    7.40   18.40
  13   5  -3   27.60   11.50
 -13   5   3   -1.10    4.90
 -13   5   3    7.60    5.20
  13   5  -3    3.40    4.90
 -11  -5   3    5.30    4.20
  11   5  -3    1.00    9.70
 -11   5   3    1.20    2.90
 -11   5   3   -0.80    9.00
 -11   5   3   -4.80    4.60
 -11   5   3    7.70    5.30
 -11   5   3    8.60    5.50
  11   5  -3    5.30    6.60
 -11   5   3    4.80    5.20
  11   5  -3    2.90    3.70
 -11   5   3    2.80    7.20
   9  -5  -3    2.50    8.30
   9   5  -3   10.30    7.70
  -9   5   3   10.60    6.50
  -9   5   3    5.00    2.80
   9   5  -3   12.20    6.90
  -9   5   3   15.90    5.90
   9   5  -3   -0.50    2.60
  -9   5   3    3.50    3.60
  -7  -5   3   65.59   11.80
   7  -5  -3  111.69   14.60
   7  -5  -3   70.59   13.40
   7   5  -3   64.59   11.80
   7   5  -3   81.99   14.90
   7   5  -3   49.90   10.80
   5  -5  -3  117.69   14.00
   5  -5  -3  143.69   13.60
  -5  -5   3  147.19   12.70
   5   5  -3  117.49   12.70
  -5   5   3  128.29   10.70
   5   5  -3  117.99   11.70
   5   5  -3  137.19   16.70
  -3  -5   3   -1.00    2.50
   3  -5  -3    1.70    3.10
   3  -5  -3    3.00    3.10
   3  -5  -3    0.80    2.10
  -3  -5   3   -2.20    2.40
  -3   5   3    3.40    3.50
   3   5  -3    0.40    5.20
   3   5  -3    1.40    1.90
  -1  -5   3  225.18   11.60
  -1  -5   3  223.78   12.60
   1  -5  -3  205.38   17.10
   1  -5  -3  239.68   15.30
  -1   5   3  204.18   14.10
   1   5  -3  230.78   10.90
  -1   5   3  239.68   18.50
  -1  -5  -3  333.67   19.40
   1  -5   3  351.56   14.90
  -1  -5  -3  376.16   26.50
  -1   5  -3  349.87   22.90
   1   5   3  329.57   18.60
   1   5   3  347.07   27.10
   3  -5   3  213.08   12.90
   3  -5   3  222.88   13.90
  -3  -5  -3  212.48   17.20
   3  -5   3  234.88   13.50
  -3  -5  -3  236.58   24.50
   3   5   3  224.48   16.50
   3   5   3  232.28   10.20
  -3   5  -3  215.08   17.20
   3   5   3  213.98   20.50
   5  -5   3  186.28   15.70
   5  -5   3  197.18   12.80
  -5  -5  -3  217.18   20.70
   5   5   3  196.58   14.00
   5   5   3  197.38   17.80
  -5   5  -3  190.88   16.00
   5   5   3  174.18   19.70
   7  -5   3   69.79   12.20
   7  -5   3   87.39   10.50
   7   5   3   87.89   13.20
   7   5   3   80.69   16.20
  -9  -5  -3   47.40    8.30
   9  -5   3   25.30    8.20
   9  -5   3   15.00   10.20
  -9   5  -3   28.70    7.10
  -9   5  -3   40.40   13.10
   9   5   3   28.40   10.90
  -9   5  -3   36.10    9.70
   9   5   3   37.50   12.80
   9   5   3   38.80    7.90
  11  -5   3   48.60   15.90
 -11  -5  -3   42.50    9.10
  11   5   3   40.10   14.50
  11   5   3   57.69    9.60
 -11   5  -3   61.99   11.00
 -11   5  -3   45.60    5.60
 -11   5  -3   57.09   10.70
 -11   5  -3   42.30    9.40
  11   5   3   43.90   16.00
 -11   5  -3   46.50   12.20
 -11   5  -3   37.80    8.00
 -11   5  -3   59.99   11.10
 -11   5  -3   44.10    9.00
 -13   5  -3  260.77   18.00
 -13   5  -3  239.48   22.60
 -13   5  -3  276.77   20.90
 -13   5  -3  251.47   11.90
 -13   5  -3  245.68   20.00
 -13   5  -3  265.57   18.80
  13   5   3  217.28   31.00
  13   5   3  261.47   18.40
 -13   5  -3  262.57   18.80
 -13   5  -3  256.47   19.90
 -15  -5  -3  774.32   34.00
  15   5   3  746.63   33.60
 -15   5  -3  790.62   36.50
 -15   5  -3  771.72   33.30
 -15   5  -3  778.02   34.00
 -15   5  -3  800.22   35.80
 -15   5  -3  765.22   39.70
 -15   5  -3  784.02   36.20
 -17  -5  -3   31.60    7.10
  17   5   3   41.40    8.10
 -17   5  -3   27.40    7.00
 -17   5  -3   54.09    9.20
 -17   5  -3   42.00    9.00
 -17   5  -3   38.60   10.20
 -17   5  -3   36.90    7.90
 -17   5  -3   34.40   11.10
 -19  -5  -3    3.80    3.40
 -19  -5  -3   -0.40    2.50
 -19   5  -3   -3.60    4.30
  19   5   3   -7.30    3.50
 -19   5  -3   -1.90    2.50
 -19   5  -3   -3.00    3.40
 -19   5  -3   -1.50    3.10
 -19   5  -3    0.40    2.90
 -20  -6   3   21.60    4.50
  20   6  -3    7.80    3.40
 -20   6   3    7.30    3.80
 -20   6   3   17.20    5.70
 -20   6   3   23.10    4.80
 -20   6   3   20.90    5.30
 -18  -6   3   41.50    7.60
 -18   6   3   30.70    7.70
 -18   6   3   30.00    7.10
 -18   6   3   17.00    9.50
  18   6  -3   33.50   10.80
 -18   6   3   34.40    7.20
 -18   6   3   22.90    7.70
 -16  -6   3   -2.30    4.10
 -16   6   3    9.70    5.30
 -16   6   3    5.00    6.90
 -16   6   3    3.30    5.00
 -16   6   3    0.10    4.70
 -16   6   3   -6.10    8.10
 -16   6   3    2.80    4.60
  16   6  -3   -0.70    3.80
 -14  -6   3   -2.50    3.40
  14   6  -3    2.30    4.50
 -14   6   3   -4.40    4.30
 -14   6   3   -1.20   10.00
 -14   6   3   -2.50    2.60
 -14   6   3    3.00    9.40
 -14   6   3   -0.30    5.80
 -14   6   3   -1.40    4.40
 -14   6   3    1.70    5.00
 -14   6   3   -2.90    4.20
 -12  -6   3  339.87   20.80
 -12   6   3  363.56   25.50
 -12   6   3  311.77   19.60
 -12   6   3  348.17   21.70
  12   6  -3  400.66   35.50
 -12   6   3  366.96   15.20
 -12   6   3  333.17   28.20
  12   6  -3  215.18   34.40
 -12   6   3  347.07   21.20
 -12   6   3  333.47   20.50
 -12   6   3  332.67   21.90
  10  -6  -3  446.16   36.90
 -10  -6   3  408.76   21.80
  10  -6  -3  465.95   41.00
  10   6  -3  410.66   24.10
  10   6  -3  365.86   35.00
 -10   6   3  399.86   24.50
 -10   6   3  410.56   21.50
 -10   6   3  426.06   22.30
 -10   6   3  386.66   16.10
 -10   6   3  441.06   22.90
  10   6  -3  494.95   27.70
  10   6  -3  436.06   34.40
  10   6  -3  431.76   20.50
 -10   6   3  414.16   22.50
 -10   6   3  422.36   21.10
 -10   6   3  407.56   26.50
   8  -6  -3  753.02   46.20
  -8  -6   3  824.92   40.50
   8  -6  -3  858.61   43.60
   8   6  -3  816.52   45.80
   8   6  -3  796.42   42.80
  -8   6   3  782.02   32.70
  -8   6   3  754.52   30.00
  -8   6   3  750.82   30.70
   8   6  -3  761.22   28.20
  -8   6   3  736.33   29.40
   8   6  -3  747.83   33.70
   6  -6  -3  861.81   42.60
  -6  -6   3  803.52   34.00
   6  -6  -3  790.52   38.30
   6   6  -3  832.02   37.60
  -6   6   3  796.72   31.80
   6   6  -3  827.92   45.20
   4  -6  -3  499.35   26.10
   4  -6  -3  464.05   18.50
  -4  -6   3  491.15   21.20
   4  -6  -3  476.35   15.80
   4  -6  -3  502.35   26.70
  -4   6   3  473.75   24.70
   4   6  -3  489.05   31.90
   4   6  -3  522.65   23.60
  -2  -6   3   73.29    7.20
   2  -6  -3   72.69    9.80
  -2  -6   3  105.59    9.40
   2  -6  -3   96.69   12.40
   2  -6  -3   91.29    7.30
   2   6  -3   85.99    8.00
   2   6  -3   65.39   12.70
   0  -6   3  211.08   12.00
   0  -6   3  218.28   13.40
   0  -6  -3  203.28   21.00
   0  -6  -3  210.88   15.80
   0   6   3  209.08   19.50
   0   6  -3  224.88   20.50
   0   6   3  207.88   15.50
  -2  -6  -3  377.86   34.80
   2  -6   3  407.76   18.30
   2  -6   3  350.46   17.30
  -2  -6  -3  376.46   22.80
  -2   6  -3  383.96   25.40
   2   6   3  378.16   28.10
   2   6   3  373.96   21.80
   4  -6   3  472.15   21.90
   4  -6   3  483.75   22.90
  -4  -6  -3  449.26   28.90
   4  -6   3  513.75   25.20
   4   6   3  464.95   15.80
  -4   6  -3  429.36   26.60
   4   6   3  477.35   33.40
   6  -6   3  638.24   31.50
   6  -6   3  635.34   27.50
   6  -6   3  679.63   34.90
   6   6   3  662.93   42.00
   6   6   3  637.14   28.80
  -6   6  -3  628.64   32.70
   8  -6   3   83.79   15.70
   8  -6   3   64.89   10.20
   8   6   3   75.69   13.10
  -8   6  -3   74.69   10.50
  -8   6  -3   81.49   11.20
  -8   6  -3   83.19   10.80
   8   6   3   83.49   18.80
   8   6   3  105.19   14.70
  -8   6  -3   96.39   10.60
   8   6   3   90.49    8.80
  -8   6  -3   99.09   10.80
 -10   6  -3  170.88   13.80
  10   6   3  148.99   26.20
 -10   6  -3  172.58   15.60
 -10   6  -3  177.78   16.20
  10   6   3  150.18   24.00
  10   6   3  132.89   15.20
 -10   6  -3  167.78   13.70
 -10   6  -3  163.18   16.20
 -10   6  -3  167.98   15.50
  10   6   3  172.68   13.60
 -10   6  -3  135.99   20.80
 -10   6  -3  153.88   14.00
 -12   6  -3  193.78   17.80
  12   6   3  178.18   30.40
 -12   6  -3  229.18   27.50
  12   6   3  198.98   15.70
 -12   6  -3  223.88   17.90
 -12   6  -3  204.98   26.30
 -12   6  -3  200.78   16.70
 -12   6  -3  197.88   15.80
 -12   6  -3  176.98   20.20
 -12   6  -3  199.28   17.50
 -14  -6  -3  299.77   20.10
 -14   6  -3  301.67   21.20
 -14   6  -3  282.67   24.30
 -14   6  -3  292.57   19.90
 -14   6  -3  304.17   22.40
  14   6   3  321.37   20.30
 -14   6  -3  301.07   18.70
 -14   6  -3  304.17   20.10
 -14   6  -3  293.37   21.50
  14   6   3  277.57   37.20
 -16  -6  -3  267.17   18.00
 -16   6  -3  272.67   20.80
 -16   6  -3  255.57   17.20
  16   6   3  260.77   17.00
 -16   6  -3  248.98   19.20
 -16   6  -3  249.68   17.40
 -16   6  -3  251.57   22.50
 -16   6  -3  247.68   18.50
 -18  -6  -3  261.27   15.20
 -18   6  -3  257.07   17.30
  18   6   3  260.67   14.70
 -18   6  -3  264.47   16.70
 -18   6  -3  252.87   17.80
 -18   6  -3  295.77   23.00
 -18   6  -3  282.37   16.70
 -20  -6  -3   17.40    3.60
 -20  -6  -3   33.20    5.00
 -20   6  -3   27.20    6.50
 -20   6  -3   36.10    5.10
 -20   6  -3   21.20    3.50
 -20   6  -3   29.00    5.00
 -20   6  -3   31.30    4.40
 -19  -7   3   60.69    7.00
 -19   7   3   42.40    7.10
 -19   7   3   53.29    7.20
 -19   7   3   34.30    9.00
 -19   7   3   51.99    8.20
  19   7  -3   34.00    5.40
 -19   7   3   50.59    6.30
 -19   7   3   32.20    6.60
 -17  -7   3  197.68   14.40
 -17   7   3  178.88   13.30
 -17   7   3  187.48   13.10
 -17   7   3  204.28   17.00
 -17   7   3  193.68   15.70
  17   7  -3  194.78   13.30
 -17   7   3  199.88   20.90
 -17   7   3  173.38   14.10
 -15  -7   3  178.88   15.00
 -15   7   3  171.68   17.40
 -15   7   3  153.78   16.50
  15   7  -3  158.58   13.80
 -15   7   3  138.99   14.70
 -15   7   3  144.29   15.20
 -15   7   3  166.78   21.10
 -15   7   3  142.39   20.40
 -15   7   3  155.88   13.80
 -13  -7   3   46.70    9.50
 -13   7   3   47.30    8.60
 -13   7   3   41.70   14.50
  13   7  -3   49.20    9.60
 -13   7   3   44.50   10.40
 -13   7   3   47.50    9.10
 -13   7   3   62.39   11.40
 -13   7   3   52.99   10.10
 -13   7   3   50.89   13.10
 -11  -7   3   52.19   10.20
  11   7  -3   55.59    9.80
 -11   7   3   62.19   10.60
 -11   7   3   67.89   12.90
  11   7  -3   34.90   10.20
 -11   7   3   46.20   14.50
  11   7  -3   43.10   16.60
  11   7  -3   54.09   14.40
   9  -7  -3  109.39   21.50
  -9  -7   3   99.89   12.90
   9  -7  -3   99.29   16.50
  -9   7   3  114.29   11.30
  -9   7   3   97.19   11.10
  -9   7   3  124.99   14.20
   9   7  -3  118.79   10.40
  -9   7   3  108.29   14.50
   9   7  -3   81.09   16.70
   9   7  -3  107.09   16.50
  -9   7   3  113.29   11.50
  -9   7   3   83.29   10.60
  -9   7   3   97.79   13.60
   9   7  -3   90.09   13.90
   9   7  -3   87.19   17.80
   7  -7  -3  177.48   19.40
   7  -7  -3  193.48   21.40
   7   7  -3  204.58   23.30
  -7   7   3  189.58   14.10
  -7   7   3  183.78   21.60
   7   7  -3  170.88   11.50
  -7   7   3  166.88   15.90
  -7   7   3  164.98   14.30
  -7   7   3  166.18   12.20
   7   7  -3  177.58   16.20
  -7   7   3  182.48   13.50
  -5  -7   3  613.64   24.50
   5  -7  -3  617.24   33.60
   5  -7  -3  625.74   33.00
   5   7  -3  626.04   29.60
   5   7  -3  668.63   41.20
  -5   7   3  615.14   30.60
   3  -7  -3   65.09   10.20
  -3  -7   3   86.39    6.40
  -3  -7   3   75.79   11.10
   3  -7  -3   74.49   12.10
   3  -7  -3   90.99    9.10
  -3   7   3   73.99   12.40
   3   7  -3   87.19    9.30
   3   7  -3   79.09   17.10
   1  -7  -3  119.59   13.40
  -1  -7   3  119.29    8.00
   1  -7  -3  103.89   16.70
  -1  -7   3  116.99   10.80
  -1   7   3  113.29   15.50
   1   7  -3   88.89   15.60
  -1  -7  -3   52.69   13.50
   1  -7   3   72.19    6.80
   1  -7   3   68.09    8.00
  -1  -7  -3   54.59   10.30
   1   7   3   61.29   10.40
   1   7   3   54.69   13.00
  -1   7  -3   60.09   13.20
   3  -7   3   22.40    5.50
   3  -7   3   20.30    5.40
   3  -7   3   19.90    5.20
  -3  -7  -3   18.10    7.50
  -3   7  -3   22.80    8.30
   3   7   3   19.20    8.60
  -5  -7  -3  205.08   22.90
   5  -7   3  165.08   16.80
   5  -7   3  182.78   15.40
   5  -7   3  200.58   14.20
  -5   7  -3  175.38   18.20
   5   7   3  190.88   23.80
   7  -7   3  521.75   31.40
   7  -7   3  529.55   34.50
   7  -7   3  542.05   26.40
  -7   7  -3  514.35   24.30
   7   7   3  509.55   25.90
   7   7   3  514.55   27.50
  -7   7  -3  509.15   24.90
   7   7   3  562.64   22.30
  -7   7  -3  542.35   24.60
  -7   7  -3  520.45   23.50
   7   7   3  560.84   44.10
   7   7   3  529.85   28.90
  -7   7  -3  538.85   27.70
  -7   7  -3  549.85   34.20
   9  -7   3  112.09   20.80
   9  -7   3  120.69   18.90
   9   7   3  135.09   15.70
   9   7   3  142.49   11.90
   9   7   3  157.98   28.10
  -9   7  -3  143.19   12.70
  -9   7  -3  159.38   14.50
  -9   7  -3  149.29   12.60
  -9   7  -3  132.59   13.90
  -9   7  -3  126.49   15.40
  -9   7  -3  137.29   14.00
   9   7   3  103.19   17.70
  -9   7  -3  140.29   14.90
 -11  -7  -3   18.80    7.40
  11   7   3   22.60    6.80
 -11   7  -3   21.60    7.10
 -11   7  -3   18.70    7.50
 -11   7  -3  -18.80   11.80
 -11   7  -3   22.20    8.70
 -11   7  -3   15.90    8.00
 -11   7  -3   19.00    6.60
 -11   7  -3   26.90    9.60
 -11   7  -3   15.10    7.00
  11   7   3    5.40   12.50
 -13  -7  -3  406.06   24.20
 -13   7  -3  455.45   24.50
 -13   7  -3  424.16   25.50
 -13   7  -3  374.66   21.10
 -13   7  -3  417.66   24.90
 -13   7  -3  415.66   23.40
  13   7   3  425.36   45.70
  13   7   3  420.36   23.10
 -13   7  -3  422.16   28.20
 -13   7  -3  449.16   26.00
 -15  -7  -3  280.77   18.80
 -15   7  -3  261.77   17.70
 -15   7  -3  242.68   19.10
 -15   7  -3  258.47   18.10
 -15   7  -3  261.07   19.40
  15   7   3  249.88   17.20
 -15   7  -3  255.67   19.90
 -15   7  -3  241.38   22.20
 -17  -7  -3   23.90    6.10
 -17   7  -3   21.90    8.40
 -17   7  -3   12.70    5.40
 -17   7  -3   15.20    5.80
 -17   7  -3   11.20    4.90
  17   7   3   14.10    7.10
 -17   7  -3   11.00    4.10
 -19  -7  -3  197.28   11.90
 -19  -7  -3  210.38   11.30
 -19   7  -3  213.38   12.60
  19   7   3  196.78   10.60
 -19   7  -3  199.58   13.40
 -19   7  -3  218.68   13.10
 -19   7  -3  225.78   11.50
 -18  -8   3    0.50    3.40
  18   8  -3    0.40    3.00
 -18   8   3    1.00    6.30
 -18   8   3    2.90    3.70
 -18   8   3   -0.10    3.40
 -18   8   3    0.30    3.00
 -18   8   3  -13.40    4.60
 -18   8   3    2.80    5.00
 -16  -8   3  107.59   11.20
 -16   8   3  129.19   18.80
 -16   8   3  151.08   17.90
 -16   8   3  124.19   12.90
 -16   8   3  119.39   11.00
 -16   8   3  132.69   12.60
  16   8  -3  118.79   11.20
 -16   8   3  117.49   14.10
 -16   8   3  120.29   13.30
 -14  -8   3   99.89   14.30
 -14   8   3   64.09   10.40
 -14   8   3   59.09   11.10
 -14   8   3   56.89    9.30
 -14   8   3   81.49   12.90
 -14   8   3   64.29   13.80
  14   8  -3   81.19   11.00
 -12  -8   3  119.49   15.00
 -12   8   3  111.89   12.30
  12   8  -3   79.99   13.00
 -12   8   3  102.69   18.50
 -12   8   3  121.89   13.10
 -12   8   3  134.99   17.50
  12   8  -3  120.29   12.30
 -12   8   3  127.59   14.60
 -12   8   3  130.79   14.40
 -12   8   3  102.79   12.60
 -10  -8   3    3.00    5.20
  10  -8  -3    3.50   14.00
 -10   8   3    0.10    4.90
  10   8  -3   -3.80    8.80
 -10   8   3   -1.60    7.70
 -10   8   3  -17.00    7.90
 -10   8   3    4.50    7.10
  10   8  -3   -0.50   10.60
  10   8  -3   -2.70    5.90
  10   8  -3    1.20    5.80
 -10   8   3    7.90    9.30
 -10   8   3    2.20    5.30
  10   8  -3   -1.30    5.40
 -10   8   3   -0.70    5.80
   8  -8  -3  329.67   33.00
   8  -8  -3  336.17   28.80
   8   8  -3  286.67   19.50
  -8   8   3  317.27   18.90
  -8   8   3  296.17   18.60
   8   8  -3  263.77   22.20
   8   8  -3  335.47   32.90
  -8   8   3  280.47   20.10
   8   8  -3  308.57   19.20
   8   8  -3  318.77   22.70
  -8   8   3  278.27   21.00
  -8   8   3  317.37   21.10
  -8   8   3  314.77   18.20
   8   8  -3  320.37   16.40
  -8   8   3  317.37   19.40
   6  -8  -3  148.19   17.80
   6  -8  -3  112.89   17.20
   6   8  -3  143.59   10.00
   6   8  -3  136.49   23.10
  -6   8   3  134.99   14.10
   6   8  -3  150.48   15.10
  -6   8   3  127.39   11.30
  -6   8   3  130.19   13.20
   6   8  -3  146.89   13.40
  -6   8   3  142.19   14.90
  -6   8   3  134.69   12.00
  -6   8   3  135.49   12.90
  -6   8   3  136.39   12.00
   4  -8  -3  160.88   13.90
   4  -8  -3  165.58   17.40
   4  -8  -3  171.08   10.40
  -4   8   3  147.69   16.50
   4   8  -3  160.38   22.30
   4   8  -3  116.89   13.60
   2  -8  -3   33.80    8.80
   2  -8  -3   31.50   10.60
  -2  -8   3   31.00    7.30
   2   8  -3   50.69   13.70
  -2   8   3   36.60   10.00
   0  -8   3  199.08    9.20
   0  -8   3  203.08   15.00
   0  -8  -3  249.28   27.60
   0  -8   3  206.58    8.70
   0  -8  -3  204.28   19.00
   0   8  -3  186.48   22.00
   0   8   3  209.28   23.00
   2  -8   3   46.20    7.00
   2  -8   3   55.39    8.70
  -2  -8  -3   39.30    9.60
  -2   8  -3   46.70   12.20
   2   8   3   36.80   11.50
   4  -8   3   71.39   10.70
   4  -8   3   65.89    9.80
   4  -8   3   61.09   10.30
  -4   8  -3   68.99   14.00
   4   8   3   76.69   16.60
   6  -8   3  297.57   25.00
   6  -8   3  309.07   25.50
   6  -8   3  258.27   18.00
  -6   8  -3  255.67   19.60
   6   8   3  273.47   14.20
  -6   8  -3  253.47   17.30
  -6   8  -3  259.77   15.20
   6   8   3  285.87   30.80
  -6   8  -3  256.17   16.50
  -6   8  -3  284.17   23.90
  -6   8  -3  272.67   16.80
  -6   8  -3  246.48   17.00
   6   8   3  308.07   19.80
  -6   8  -3  260.67   17.00
   8  -8   3  356.76   32.40
   8  -8   3  250.67   24.50
   8   8   3  211.88   22.70
  -8   8  -3  256.97   20.30
   8   8   3  291.77   19.10
  -8   8  -3  305.77   17.80
  -8   8  -3  315.47   20.30
   8   8   3  346.57   35.00
  -8   8  -3  250.67   18.80
  -8   8  -3  309.47   18.10
  -8   8  -3  301.37   18.90
   8   8   3  274.77   21.30
   8   8   3  297.67   16.40
   8   8   3  307.57   24.10
  -8   8  -3  315.27   20.70
  -8   8  -3  298.27   17.50
  -8   8  -3  308.17   19.10
  -8   8  -3  240.68   18.40
 -10  -8  -3   25.80    7.80
 -10   8  -3   24.70    7.60
  10   8   3   -4.80   10.70
 -10   8  -3   10.60   10.80
 -10   8  -3   24.10    7.80
 -10   8  -3   22.90    7.60
 -10   8  -3    1.20    6.20
 -10   8  -3   15.30    7.70
  10   8   3   16.40    7.70
  10   8   3   19.20    6.00
 -12  -8  -3   56.89   11.20
  12   8   3   27.50   18.00
 -12   8  -3   32.10    9.10
 -12   8  -3   39.70    9.80
  12   8   3   47.90    8.90
 -12   8  -3   29.00    8.90
 -12   8  -3   47.90   15.00
 -12   8  -3   39.40    8.90
 -12   8  -3   44.80    9.20
 -12   8  -3   42.00   10.00
  12   8   3   37.30    9.50
 -12   8  -3   43.20   11.30
 -14  -8  -3    4.10    4.40
 -14   8  -3    2.60    4.90
  14   8   3   -4.00    3.70
 -14   8  -3   -2.70    7.70
 -14   8  -3    2.00    4.70
 -14   8  -3    1.30    4.90
 -14   8  -3   -2.50    4.90
 -14   8  -3   -4.30    4.90
 -16  -8  -3   -5.70    2.90
  16   8   3    3.70    4.20
 -16   8  -3   -0.50    3.80
 -16   8  -3    2.50    5.20
 -16   8  -3    5.80    7.50
 -16   8  -3    6.90    4.30
 -16   8  -3    1.30    3.70
 -16   8  -3    5.40    5.10
 -18  -8  -3    3.50    2.70
 -18  -8  -3    1.60    3.50
 -18   8  -3   -4.00    3.90
 -18   8  -3    1.90    3.20
 -18   8  -3    3.10    3.50
 -18   8  -3    2.80    4.00
  18   8   3   -0.10    2.70
 -18   8  -3   -1.20    3.20
 -19  -9   3    3.60    2.70
 -19   9   3    9.00    3.70
  19   9  -3    8.40    3.10
 -19   9   3    8.20    3.30
 -19   9   3   10.50    4.20
 -19   9   3   -0.70    4.70
 -19   9   3    5.10    3.70
 -17  -9   3    2.80    3.60
  17   9  -3    0.70    4.40
 -17   9   3    2.20    4.30
 -17   9   3    2.90    6.00
 -17   9   3   10.00   10.50
 -17   9   3    0.40    3.40
 -17   9   3    8.00    5.40
 -15  -9   3    9.10    4.30
 -15   9   3    1.30    4.40
  15   9  -3   -0.50    3.50
 -15   9   3   -7.40    4.80
  15   9  -3   -4.40    4.50
 -15   9   3    2.70    4.00
 -15   9   3   -0.60    8.60
 -15   9   3    1.90    5.30
 -15   9   3    2.60    8.30
 -15   9   3    2.60    4.40
 -13   9   3    4.00   10.90
 -13   9   3    3.30    5.10
 -13   9   3    4.30    4.60
 -13   9   3    4.20    5.50
 -13   9   3    1.00    4.50
  13   9  -3   -1.80    3.30
 -13   9   3    7.90    8.30
 -11  -9   3    7.10    6.10
 -11   9   3    2.00    5.60
 -11   9   3  -18.90    8.60
  11   9  -3   13.80    4.60
 -11   9   3   -2.40    6.30
  11   9  -3   -7.10    7.30
 -11   9   3    4.00    5.20
 -11   9   3    2.80    5.00
 -11   9   3    6.90   11.50
  11   9  -3   -3.80    8.30
 -11   9   3   -4.50    4.50
  11   9  -3    6.60   12.40
  -9  -9   3   12.30    6.40
   9   9  -3   -5.50    5.50
   9   9  -3   -8.30    8.30
  -9   9   3   -1.70    7.00
  -9   9   3    4.30    8.10
   9   9  -3    1.10   10.70
  -9   9   3   -3.70    7.00
  -9   9   3    1.60    5.70
   9   9  -3   -2.00    4.90
   9   9  -3    1.70    6.00
  -9   9   3    0.90    8.50
   7  -9  -3  230.58   24.30
   7  -9  -3  190.28   26.10
  -7   9   3  193.08   16.00
   7   9  -3  201.78   19.10
   7   9  -3  190.28   15.40
  -7   9   3  183.28   15.00
   7   9  -3  211.98   12.80
  -7   9   3  200.78   14.10
  -7   9   3  203.58   17.00
  -7   9   3  186.68   17.30
  -7   9   3  193.38   15.80
   7   9  -3  216.28   16.80
   7   9  -3  179.08   17.90
   7   9  -3  166.68   27.90
   7   9  -3  209.38   16.80
  -7   9   3  187.38   19.00
  -7   9   3  188.88   14.20
   5  -9  -3  349.57   27.90
  -5   9   3  375.96   21.40
   5   9  -3  338.17   20.50
  -5   9   3  389.86   23.00
   5   9  -3  414.26   24.30
   5   9  -3  343.07   21.90
   5   9  -3  302.57   17.60
  -5   9   3  366.86   24.40
  -5   9   3  305.67   21.40
  -5   9   3  358.16   19.30
   5   9  -3  351.56   21.00
  -5   9   3  391.46   27.70
   5   9  -3  364.36   35.00
   5   9  -3  334.67   24.10
  -5   9   3  314.17   17.70
  -5   9   3  348.37   24.90
  -3  -9   3 1710.83   62.09
   3  -9  -3 1634.24   63.79
  -3   9   3 1587.44   53.39
   3   9  -3 1549.24   53.69
   3   9  -3 1577.74   58.39
  -3   9   3 1550.94   54.19
   3   9  -3 1558.04   53.09
  -3   9   3 1649.44   52.79
   3   9  -3 1612.34   53.19
   3   9  -3 1716.13   76.89
  -3   9   3 1601.34   50.79
  -3   9   3 1682.43   67.69
  -3   9   3 1549.64   57.69
   3   9  -3 1588.94   62.29
   3   9  -3 1590.04   52.49
  -1  -9   3  602.04   30.20
  -1   9   3  575.44   27.80
  -1   9   3  518.45   25.80
   1   9  -3  611.74   41.90
  -1   9   3  530.75   25.50
   1   9  -3  572.04   26.30
   1   9  -3  565.04   29.60
   1   9  -3  537.65   25.60
  -1   9   3  589.54   39.60
   1   9  -3  534.35   26.60
  -1   9   3  532.05   30.00
   1  -9   3  359.36   21.70
   1   9   3  300.47   22.40
   1   9   3  298.07   29.80
  -1   9  -3  294.07   20.90
  -1   9  -3  268.97   17.30
  -1   9  -3  227.28   18.40
   1   9   3  293.47   20.50
  -1   9  -3  327.07   29.80
   1   9   3  295.17   29.20
  -3  -9  -3  113.19   18.50
   3  -9   3  115.99   14.00
   3  -9   3  137.19   15.20
  -3   9  -3  128.49   13.70
  -3   9  -3  106.19   18.80
  -3   9  -3  100.29   11.30
   3   9   3  121.19   12.30
   3   9   3  131.19    8.90
  -3   9  -3  123.59   12.10
  -3   9  -3  135.29   13.00
   3   9   3  139.19   13.90
  -3   9  -3  127.69   12.20
   3   9   3  124.99   12.00
   3   9   3  128.39   16.30
   5  -9   3  168.88   19.90
   5  -9   3  158.48   15.40
   5  -9   3  120.19   17.60
  -5  -9  -3  130.69   22.00
   5   9   3  152.58   17.60
  -5   9  -3  145.79   11.30
  -5   9  -3  135.59   12.20
   5   9   3  157.48   14.30
  -5   9  -3  157.38   14.70
  -5   9  -3  149.09   12.10
   5   9   3  140.29   25.20
   5   9   3  184.18   16.90
  -5   9  -3  146.49   12.90
   5   9   3  155.78   10.60
  -5   9  -3  180.98   14.00
  -5   9  -3  143.49   19.20
  -5   9  -3  146.49   15.50
   7  -9   3   15.70   12.10
   7  -9   3   -7.10    5.40
  -7   9  -3   -2.30    4.80
  -7   9  -3    2.00    4.80
   7   9   3   16.00    8.90
  -7   9  -3   -3.40    6.60
   7   9   3    0.40    5.10
  -7   9  -3    2.20    5.60
  -7   9  -3    7.70    5.50
  -7   9  -3    4.40    4.40
  -7   9  -3    6.00    5.50
   7   9   3    7.20   10.80
  -7   9  -3    7.30    4.10
  -7   9  -3    7.00    6.20
  -7   9  -3    3.60    4.80
   7   9   3   -6.40    5.90
   7   9   3    1.30    3.20
  -7   9  -3    3.70    5.40
   7   9   3   17.40   10.20
  -9  -9  -3   -2.70    5.20
   9   9   3    0.10    5.60
  -9   9  -3    5.00    9.20
   9   9   3    0.90   10.00
   9   9   3   -2.20    3.70
  -9   9  -3   -1.70    7.30
  -9   9  -3   -7.60    5.50
  -9   9  -3    0.90    5.40
  -9   9  -3    1.60    5.20
  -9   9  -3    3.20    5.60
  -9   9  -3    2.80    7.30
   9   9   3   15.20    9.20
  -9   9  -3    5.20    5.60
   9   9   3  -19.90   11.60
 -11  -9  -3   29.30    8.00
 -11   9  -3   18.70    8.00
 -11   9  -3   23.80    9.90
 -11   9  -3   21.20    6.50
  11   9   3   26.10    6.90
 -11   9  -3   26.50    8.10
  11   9   3   22.90   16.10
  11   9   3   25.80    8.70
 -11   9  -3   19.20    7.90
 -11   9  -3   20.80    9.10
 -11   9  -3   23.70    7.70
  11   9   3   50.99   11.10
 -11   9  -3   -0.80   11.10
 -13  -9  -3   58.19   10.00
 -13   9  -3   72.09   11.60
 -13   9  -3   60.49   11.30
 -13   9  -3   75.89   11.70
 -13   9  -3   56.89   10.40
  13   9   3   47.30    9.50
  13   9   3   28.90   22.20
 -13   9  -3   68.69    9.90
 -13   9  -3   67.99   13.20
 -13   9  -3   68.19   13.50
  13   9   3   58.29    9.40
 -15  -9  -3   93.49   10.20
 -15   9  -3   93.49   12.00
 -15   9  -3   53.49    8.50
 -15   9  -3   69.49   10.40
  15   9   3   65.39    9.10
 -15   9  -3   71.79    9.50
 -15   9  -3   87.09   12.50
 -15   9  -3   83.89   14.00
 -17  -9  -3    8.50    3.60
 -17   9  -3    4.00    4.50
 -17   9  -3   10.80    4.20
 -17   9  -3   10.90    5.10
 -17   9  -3   13.80    5.10
  17   9   3    6.20    3.90
 -17   9  -3    2.60    6.10
 -17   9  -3   12.40    4.50
 -18 -10   3   36.80    5.40
 -18  10   3   33.70    7.40
  18  10  -3   48.90    5.60
 -18  10   3   42.30    6.30
 -18  10   3   44.30    6.70
 -18  10   3   35.10    5.90
 -18  10   3   30.90    4.70
 -16 -10   3   44.70    6.90
 -16  10   3   69.79   11.30
 -16  10   3   44.00    8.40
 -16  10   3   39.60    8.50
 -16  10   3   49.70    9.10
  16  10  -3   36.10    6.30
  16  10  -3   38.80    7.70
 -16  10   3   22.20    5.30
 -16  10   3   60.39   12.60
 -14 -10   3    8.10    5.40
 -14  10   3   -4.40    8.90
 -14  10   3   12.50    6.10
 -14  10   3   16.30    9.00
 -14  10   3    9.20    6.00
  14  10  -3    5.50    4.80
 -14  10   3    6.90    4.70
 -14  10   3    6.00    6.00
  14  10  -3    7.20    4.80
 -12 -10   3   67.09   11.00
 -12  10   3   68.49   10.70
  12  10  -3   69.29   12.90
  12  10  -3  102.89   25.80
  12  10  -3   64.19    9.50
 -12  10   3   80.29   13.40
 -12  10   3   78.79   16.00
 -12  10   3   70.39   10.80
 -12  10   3   57.89   10.40
 -12  10   3   78.39   14.60
 -10  10   3  214.98   17.40
  10  10  -3  206.68   14.40
 -10  10   3  218.48   17.10
 -10  10   3  222.58   16.70
  10  10  -3  191.28   23.00
  10  10  -3  228.18   21.70
  10  10  -3  207.58   17.60
 -10  10   3  239.08   18.30
 -10  10   3  214.78   22.80
  10  10  -3  150.38   28.30
 -10  10   3  173.08   18.90
 -10  10   3  231.28   21.00
  10  10  -3  202.68   18.40
  -8  10   3  203.18   21.40
   8  10  -3  281.87   25.90
  -8  10   3  246.58   17.50
  -8  10   3  255.57   17.70
   8  10  -3  228.18   22.80
   8  10  -3  277.17   23.80
  -8  10   3  252.37   20.10
   8  10  -3  267.57   15.50
  -8  10   3  246.38   21.70
   8  10  -3  259.37   32.20
  -8  10   3  254.97   18.60
  -8  10   3  241.38   17.80
   8  10  -3  262.87   18.90
   6 -10  -3  -11.30    6.40
   6  10  -3    5.00    3.80
  -6  10   3   -0.50    5.90
  -6  10   3   -3.20    4.30
  -6  10   3   16.10    8.40
  -6  10   3    3.60    6.00
  -6  10   3  -11.10    7.20
   6  10  -3   13.20    8.90
   6  10  -3    1.40    6.10
  -6  10   3    8.70    6.90
  -6  10   3    2.00    6.30
   6  10  -3   14.10    6.00
   6  10  -3   -5.50    5.90
  -6  10   3    3.90    4.80
  -6  10   3    3.60    4.90
  -6  10   3    6.30    4.80
   6  10  -3   11.30    7.80
   6  10  -3    1.10    5.00
   4 -10  -3   45.50    7.00
   4 -10  -3   57.09   13.80
  -4  10   3   52.19   13.60
   4  10  -3   79.19   12.80
  -4  10   3   75.19   14.20
  -4  10   3   63.89   10.00
   4  10  -3   55.29   11.20
   4  10  -3   61.79    6.10
   4  10  -3   68.59   15.10
   4  10  -3   64.19   16.90
  -4  10   3   84.29   11.90
  -4  10   3   76.59   12.10
  -4  10   3   59.59   10.60
  -4  10   3   55.19    8.70
   4  10  -3   65.69   11.40
  -4  10   3   70.39   11.00
   4  10  -3   66.49   11.40
  -4  10   3   70.49   13.00
   4  10  -3   71.49   12.50
  -2 -10   3   -7.00    5.80
   2 -10  -3   -0.50    7.20
   2  10  -3    2.10    6.20
  -2  10   3   11.10    5.90
   2  10  -3    4.10    6.80
  -2  10   3    1.70    3.80
   2  10  -3    3.40    4.90
  -2  10   3    0.90    4.00
   2  10  -3   -1.70    4.70
  -2  10   3   -1.30    4.30
  -2  10   3   -1.90    4.10
  -2  10   3    1.60    5.40
  -2  10   3   -8.90    4.80
   2  10  -3    6.20    4.30
   2  10  -3   -4.20    3.70
  -2  10   3    4.00    4.70
   2  10  -3   -4.60    2.30
   0 -10  -3   -3.10    6.00
   0 -10   3   -1.20    5.60
   0  10  -3    3.40    4.40
   0  10  -3    2.80    5.70
   0  10   3    3.20    5.50
   0  10  -3    4.00    3.70
   0  10  -3   -0.50    4.30
   0  10   3    0.70    6.60
   0  10   3   -3.30    2.10
   0  10  -3    0.50    3.80
   0  10  -3   -6.10    3.70
   0  10   3   -3.50    6.40
   0  10   3   -0.80    3.50
   0  10   3   -0.50    4.20
   0  10  -3    3.10    7.20
   2 -10   3  420.56   28.00
   2 -10   3  405.76   26.70
  -2 -10  -3  397.36   33.50
   2  10   3  378.66   22.40
  -2  10  -3  430.66   35.50
   2  10   3  427.36   28.80
  -2  10  -3  405.86   21.80
  -2  10  -3  386.46   21.60
  -2  10  -3  401.06   25.40
   2  10   3  414.66   36.80
   2  10   3  417.06   23.50
   2  10   3  353.26   23.40
  -2  10  -3  369.76   21.80
  -2  10  -3  387.76   20.60
  -2  10  -3  421.46   23.60
   2  10   3  376.36   22.50
   2  10   3  394.36   16.30
   4 -10   3  164.48   19.10
   4 -10   3  154.48   20.10
  -4 -10  -3  123.29   21.20
  -4  10  -3  153.58   13.60
  -4  10  -3  142.99   13.50
   4  10   3  128.49   24.90
  -4  10  -3  148.69   13.60
   4  10   3  186.68   17.50
  -4  10  -3  158.68   13.60
  -4  10  -3  148.89   14.40
   4  10   3  165.38   14.50
   4  10   3  145.99   18.60
  -4  10  -3  143.39   20.10
   4  10   3  179.58   10.70
  -4  10  -3  124.79   18.40
  -4  10  -3  161.38   15.80
  -4  10  -3  159.78   13.30
  -4  10  -3  131.79   12.50
  -4  10  -3  161.48   13.00
   4  10   3  130.69   16.60
   4  10   3  140.49   13.90
   6 -10   3   13.30    8.10
   6  10   3   20.10    8.00
  -6  10  -3   22.30    7.10
  -6  10  -3   18.10    6.40
   6  10   3   20.70   10.60
   6  10   3   19.90    9.70
   6  10   3   30.10   13.00
  -6  10  -3   16.80    6.00
  -6  10  -3   24.30    9.10
   6  10   3    7.40    5.50
  -6  10  -3   24.20    6.90
  -6  10  -3    9.80    6.10
  -6  10  -3    4.10    7.90
  -6  10  -3   16.80    7.20
  -6  10  -3   10.80    6.40
  -6  10  -3   24.10    7.70
  -6  10  -3    6.90    6.20
   6  10   3   13.30    4.50
   6  10   3   12.10   12.40
  -6  10  -3   20.10    8.50
  -8 -10  -3   30.50    9.00
   8  10   3    4.60    6.00
  -8  10  -3    5.20    5.20
  -8  10  -3    5.00    9.00
  -8  10  -3    5.50    5.40
  -8  10  -3   12.30    8.00
   8  10   3  -11.70   17.70
  -8  10  -3    8.30    5.60
   8  10   3    5.40    4.50
   8  10   3  -14.60    7.90
  -8  10  -3   10.50    6.80
   8  10   3   -5.60   11.40
  -8  10  -3    7.70    6.30
  -8  10  -3    3.00    6.90
   8  10   3    4.40    8.40
  -8  10  -3    5.90    7.20
 -10 -10  -3   30.70    7.90
 -10  10  -3   17.30   11.20
 -10  10  -3   26.20    7.30
 -10  10  -3   35.40    8.90
 -10  10  -3   17.80    6.90
  10  10   3   26.30   16.30
 -10  10  -3   22.40    7.70
 -10  10  -3   19.50    7.70
 -10  10  -3   26.70    9.40
  10  10   3   24.20    8.80
 -10  10  -3   24.80    8.40
  10  10   3   32.30    8.60
  10  10   3   26.10    6.40
 -10  10  -3   -3.10   13.40
 -12 -10  -3    7.90    5.90
  12  10   3   -0.30    7.20
 -12  10  -3   16.20    8.20
 -12  10  -3   23.50    7.60
 -12  10  -3   11.90    5.80
 -12  10  -3    2.40   11.50
  12  10   3   13.60    6.00
 -12  10  -3   29.20    9.60
  12  10   3  -24.70   13.60
 -12  10  -3   18.30    7.70
 -12  10  -3   12.50    6.00
 -14 -10  -3  179.18   13.70
 -14  10  -3  157.28   12.50
 -14  10  -3  167.88   15.00
 -14  10  -3  138.69   16.90
 -14  10  -3  177.98   14.10
 -14  10  -3  151.58   14.90
  14  10   3  190.58   13.60
 -14  10  -3  181.18   15.20
 -16 -10  -3  131.09   10.50
 -16  10  -3  122.59   10.60
 -16  10  -3  127.29   12.10
 -16  10  -3  136.59   13.70
  16  10   3  123.69    9.90
 -16  10  -3  129.49    9.80
 -16  10  -3  131.89   13.10
 -16  10  -3  107.49   10.70
 -18 -10  -3  124.59    7.50
 -18  10  -3  113.09   10.50
 -18  10  -3  125.49    8.80
  18  10   3  117.49    7.50
 -18  10  -3  150.88    9.60
 -18  10  -3  120.19    9.10
 -17 -11   3   79.79    7.60
 -17  11   3   83.69   11.50
 -17  11   3   91.99    9.70
 -17  11   3   87.99    8.00
 -17  11   3   89.99    8.20
 -17  11   3   85.89    8.80
  17  11  -3   78.79    7.10
 -15 -11   3  120.49   10.50
 -15  11   3  104.89   12.20
  15  11  -3   91.39    9.00
 -15  11   3  126.59   18.80
 -15  11   3  116.79   15.80
 -15  11   3   59.39    8.80
 -15  11   3   99.79   14.40
  15  11  -3   84.39   10.70
 -15  11   3   92.69   10.00
 -13 -11   3   17.80    6.40
 -13  11   3    4.80    5.80
 -13  11   3   -4.70    9.60
 -13  11   3    4.10    4.30
  13  11  -3    5.60    5.40
 -13  11   3    6.90    8.40
 -13  11   3   10.70    5.30
  13  11  -3    2.20    3.40
 -13  11   3    7.60    4.40
  11  11  -3   11.80    8.60
 -11  11   3   11.80    6.10
  11  11  -3    9.50    8.40
 -11  11   3   28.50   10.00
 -11  11   3   24.90   13.10
 -11  11   3   11.80    6.60
  11  11  -3   10.00    4.40
  11  11  -3  -11.80   17.10
 -11  11   3   21.90    7.00
  11  11  -3   16.00    7.50
 -11  11   3   13.70    7.80
   9  11  -3   -4.20    8.90
   9  11  -3    0.10    8.90
  -9  11   3   -1.80    5.20
   9  11  -3   -1.80    5.10
  -9  11   3    1.70    5.80
  -9  11   3    5.10    5.30
   9  11  -3   -0.40    3.00
   9  11  -3   -0.20    7.00
  -9  11   3    0.40    6.90
  -9  11   3    1.20    4.70
   9  11  -3    1.40    4.60
  -9  11   3    7.10    7.60
   9  11  -3  -18.90   10.10
  -9  11   3    4.60    8.50
  -7  11   3   40.20    9.40
  -7  11   3   23.60    8.20
  -7  11   3   28.30   16.40
  -7  11   3   31.70    9.60
   7  11  -3   30.50    9.80
  -7  11   3   37.20   11.20
  -7  11   3   42.90   11.20
   7  11  -3   26.30   10.60
   7  11  -3   26.80    9.60
   7  11  -3   33.70    6.20
  -7  11   3   30.30    7.80
   7  11  -3   24.20   13.60
  -7  11   3   47.70    8.90
  -7  11   3   40.40   13.40
   7  11  -3   47.50   10.90
   7  11  -3   20.50   10.90
   5  11  -3   59.79    7.00
   5  11  -3   65.19   14.30
  -5  11   3   61.29   13.30
   5  11  -3   55.09   15.60
   5  11  -3   87.69   18.00
  -5  11   3   54.69   10.70
  -5  11   3   86.39   23.30
  -5  11   3   50.89    8.70
  -5  11   3   38.50   10.10
   5  11  -3   50.69   18.00
  -5  11   3   60.69   15.00
   5  11  -3   59.49   11.40
   5  11  -3   59.69   15.00
  -5  11   3   46.00   13.60
   5  11  -3   61.39   11.70
  -5  11   3   55.99   11.50
  -3  11   3   62.99   14.70
   3  11  -3   55.59   17.60
   3  11  -3   51.89    6.20
   3  11  -3   54.59   10.80
   3  11  -3   87.19   14.00
   3  11  -3   72.19   13.10
   3  11  -3   84.89   16.60
  -3  11   3   55.19   10.10
  -3  11   3   57.59   10.60
  -3  11   3   66.39   11.30
  -3  11   3   71.59   11.30
  -3  11   3   72.39   13.00
   3  11  -3   65.89   12.30
  -3  11   3   60.79   12.20
  -3  11   3   47.20   15.90
   3  11  -3   65.09   12.00
   1 -11  -3  103.59   17.60
  -1 -11   3  140.79   25.40
  -1  11   3  120.89   12.40
  -1  11   3  125.89    8.50
   1  11  -3  127.09   13.50
  -1  11   3  106.69   13.20
  -1  11   3  128.19   13.50
   1  11  -3  113.79   13.50
   1  11  -3  117.99   13.90
  -1  11   3  117.09   12.20
  -1  11   3  120.19   13.50
   1  11  -3  118.29   14.00
   1  11  -3  119.99   12.70
   1  11  -3  117.39   15.60
  -1  11   3  141.69   17.60
   1  11  -3  126.09   23.70
   1  11  -3  119.59   12.00
   1  11  -3   95.99   10.40
  -1  11   3  148.09   15.40
  -1  11   3  108.39   21.80
   1  11  -3  121.79   14.00
   1 -11   3   18.30    7.50
  -1 -11  -3    4.50    9.40
   1 -11   3    0.10    9.30
   1  11   3   13.30    9.60
  -1  11  -3   12.50    7.20
   1  11   3   15.00    3.60
  -1  11  -3   16.40    6.80
  -1  11  -3   13.70    5.60
   1  11   3   16.90    7.00
   1  11   3    8.00   10.20
  -1  11  -3   17.30    7.00
  -1  11  -3   13.00    7.10
   1  11   3   16.10    6.30
   1  11   3    7.90    7.70
   1  11   3   16.80    6.60
  -1  11  -3   12.30   11.20
  -1  11  -3   15.70    9.00
  -1  11  -3   21.70    7.90
  -1  11  -3   14.70    6.30
   3 -11   3  155.78   19.60
   3  11   3  157.08   10.30
   3  11   3  152.08   20.40
  -3  11  -3  130.59   13.50
  -3  11  -3  158.98   14.40
   3  11   3  156.98   28.90
  -3  11  -3  161.28   15.20
   3  11   3  163.58   17.30
  -3  11  -3  152.08   14.20
   3  11   3  138.19   16.80
  -3  11  -3  132.99   14.90
  -3  11  -3  165.98   15.30
   3  11   3  160.58   15.80
   3  11   3  154.68   15.70
  -3  11  -3  138.29   13.90
  -3  11  -3  141.99   12.70
  -3  11  -3  153.08   17.40
  -3  11  -3  136.39   24.30
  -5  11  -3  301.37   19.20
   5  11   3  298.17   22.70
   5  11   3  300.47   41.10
  -5  11  -3  308.17   25.70
  -5  11  -3  335.47   20.50
  -5  11  -3  301.27   23.70
  -5  11  -3  299.37   18.50
   5  11   3  316.27   24.10
   5  11   3  303.27   21.50
   5  11   3  305.17   36.20
   5  11   3  307.07   32.30
   5  11   3  385.16   32.80
  -5  11  -3  313.87   24.00
  -5  11  -3  308.97   17.60
  -5  11  -3  299.07   19.40
  -5  11  -3  307.37   22.80
  -5  11  -3  265.37   18.90
  -5  11  -3  310.67   19.10
  -5  11  -3  301.37   31.70
  -7  11  -3   95.79   14.40
  -7  11  -3   78.59   10.80
   7  11   3   98.69    9.90
   7  11   3  100.19   20.60
  -7  11  -3   99.39   12.70
  -7  11  -3   67.39   13.60
  -7  11  -3   85.29   13.70
   7  11   3   78.49   13.50
   7  11   3   87.89   15.80
   7  11   3   51.69   21.60
  -7  11  -3   92.19   12.20
  -7  11  -3   53.39    9.60
   7  11   3   81.59   13.00
  -7  11  -3  103.59   16.50
   7  11   3   68.69   15.90
  -7  11  -3   71.29   11.10
  -7  11  -3   75.09   12.00
  -7  11  -3   59.99   10.50
  -9  11  -3   19.50    6.60
  -9  11  -3   29.30   10.00
  -9  11  -3   10.80    7.50
   9  11   3   -2.00   12.00
   9  11   3   23.40    9.50
  -9  11  -3   19.60    7.20
  -9  11  -3   19.90    8.90
  -9  11  -3   30.80    8.70
  -9  11  -3   13.70    8.70
  -9  11  -3   15.00    6.30
  -9  11  -3   16.10    6.10
  -9  11  -3  -11.80   10.70
   9  11   3   22.40    6.20
   9  11   3   16.20    7.10
   9  11   3  -15.00   11.10
 -11 -11  -3   74.69   11.70
  11  11   3   63.19    9.10
 -11  11  -3   47.30    8.00
 -11  11  -3   61.69   11.30
 -11  11  -3   55.99   12.20
  11  11   3   54.59   19.50
  11  11   3   64.39   13.40
 -11  11  -3   58.39    9.70
 -11  11  -3   56.29   10.20
  11  11   3   63.69   11.40
 -11  11  -3   26.10   12.00
 -11  11  -3   67.09   11.00
 -13 -11  -3   23.40    7.10
 -13  11  -3   28.50   10.90
 -13  11  -3   51.39    8.20
 -13  11  -3   31.70    8.00
 -13  11  -3   38.90    8.50
  13  11   3   30.70    6.80
 -13  11  -3   25.40    6.80
 -13  11  -3   29.60    7.70
 -15 -11  -3  135.89   10.50
 -15  11  -3  152.58   14.30
 -15  11  -3  131.79   11.50
 -15  11  -3  138.69   15.80
 -15  11  -3  158.48   14.50
 -15  11  -3  125.39   12.60
  15  11   3  116.59   11.10
 -15  11  -3  152.68   14.20
 -17 -11  -3   14.00    3.20
  17  11   3   21.30    4.60
 -17  11  -3    9.90    4.70
 -17  11  -3    4.70    3.30
 -17  11  -3   13.60    3.80
 -17  11  -3   11.10    5.20
 -16  12   3    4.90    3.70
 -16  12   3   -1.20    5.10
  16  12  -3   -0.30    2.40
 -16  12   3    7.90    3.60
 -16  12   3    6.90    4.60
 -16  12   3    2.30    5.00
 -14  12   3   61.59    9.00
 -14  12   3   63.49   10.30
 -14  12   3   53.89    8.10
 -14  12   3   46.50    8.40
  14  12  -3   51.79    7.30
 -14  12   3   66.39   12.60
  14  12  -3   74.09   11.00
 -14  12   3   53.49   11.00
 -12  12   3  118.69   11.60
 -12  12   3  124.59   13.60
 -12  12   3  110.39   11.40
  12  12  -3   90.19   12.00
 -12  12   3  124.79   13.10
 -12  12   3   60.89   13.70
  12  12  -3   98.79    9.80
 -12  12   3   86.69   15.50
  12  12  -3   87.29   12.30
 -12  12   3   77.09   13.10
 -10  12   3   99.49   18.40
 -10  12   3  131.79   15.90
  10  12  -3  118.09   15.20
 -10  12   3   81.39   14.90
  10  12  -3  101.59   14.50
  10  12  -3  118.39   20.00
 -10  12   3   93.69   11.90
 -10  12   3  127.39   19.40
 -10  12   3   99.09   11.30
 -10  12   3   86.89   16.90
  10  12  -3   96.19   12.20
  10  12  -3   97.89   10.70
  10  12  -3  100.19   24.00
  10  12  -3  124.89   28.20
   8  12  -3   97.09   25.80
  -8  12   3   75.09   11.10
  -8  12   3  107.39   14.60
   8  12  -3  139.99   15.90
   8  12  -3   98.69   14.70
  -8  12   3  109.19   13.40
   8  12  -3  113.29   10.20
  -8  12   3  105.99   15.00
   8  12  -3  116.19   17.90
  -8  12   3  116.29   11.70
   8  12  -3  108.19   13.10
  -8  12   3   74.49   15.30
   8  12  -3  114.29   19.50
  -8  12   3   92.09   16.60
  -8  12   3  120.09   15.50
   6  12  -3  117.59   26.90
   6  12  -3   87.79    8.50
  -6  12   3  110.09   11.70
  -6  12   3  123.09   14.00
  -6  12   3  141.59   18.70
  -6  12   3  103.09   15.70
  -6  12   3  115.49   13.90
   6  12  -3  103.69   17.20
   6  12  -3   97.79   16.10
   6  12  -3   82.09   14.10
  -6  12   3  107.89   15.20
   6  12  -3   89.89   14.20
  -6  12   3   80.69   12.60
  -6  12   3   65.19   18.20
   6  12  -3   90.99   17.30
  -6  12   3  110.89   15.70
  -4  12   3   91.69   19.60
  -4  12   3  141.99   18.70
   4  12  -3  137.29   15.10
   4  12  -3  119.69   14.10
   4  12  -3  167.78   17.90
  -4  12   3  100.09   12.10
   4  12  -3  112.19   13.70
  -4  12   3  127.99   15.00
  -4  12   3  133.99   16.20
  -4  12   3  112.59   13.90
   4  12  -3  129.59   17.50
   4  12  -3  126.59   15.40
  -4  12   3  126.49   13.90
   4  12  -3  108.79   24.90
  -4  12   3   98.99   15.60
   4  12  -3  137.29   23.30
  -4  12   3  130.59   13.50
   4  12  -3  108.19    8.50
  -2  12   3   97.29   12.60
   2  12  -3  101.69   12.40
   2  12  -3  101.09    7.20
   2  12  -3  104.49   13.10
  -2  12   3  106.39   12.40
   2  12  -3  112.59   16.50
   2  12  -3  106.59   16.20
  -2  12   3  102.29   11.90
   2  12  -3  106.09   25.10
  -2  12   3  112.59   14.60
   2  12  -3  113.59   13.90
  -2  12   3   91.29   21.70
   2  12  -3  110.59   13.90
   2  12  -3   75.09   12.00
   2  12  -3  117.79   14.40
  -2  12   3   92.49   16.00
  -2  12   3  117.39   20.20
  -2  12   3  107.59   13.80
   0  12  -3  148.29   16.30
   0  12   3  144.09   17.90
   0  12   3  152.78   28.70
   0  12  -3  163.18   16.00
   0  12   3  150.48   17.10
   0  12   3  130.29   14.80
   0  12   3  150.08   15.00
   0  12   3  135.59   14.00
   0  12  -3  121.99   24.70
   0  12   3  129.69   25.80
   0  12  -3  148.39   17.20
   0  12   3  155.18    9.00
   0  12  -3  153.58   18.50
   0  12   3  171.78   21.00
   0  12  -3  123.09   14.80
   0  12  -3  180.58   30.10
   0  12  -3  156.28   14.10
   0  12  -3  145.79   15.00
   0  12   3  168.18   17.10
   2  12   3   21.00    8.00
  -2  12  -3   16.10    6.90
   2  12   3   27.40    9.90
  -2  12  -3   10.10    8.50
  -2  12  -3   14.80    6.30
   2  12   3   20.90    7.70
  -2  12  -3   16.90   12.40
  -2  12  -3   15.60    7.10
   2  12   3   10.40    8.60
  -2  12  -3   14.60    8.00
  -2  12  -3   13.20    6.80
   2  12   3   16.50    8.00
   2  12   3   20.50   12.80
   2  12   3   20.90    8.70
   2  12   3   27.60   12.60
  -2  12  -3   23.30    8.40
  -2  12  -3   24.60   10.40
  -2  12  -3   23.70    8.80
   2  12   3   18.30    4.70
  -4  12  -3   32.90   13.00
   4  12   3   56.39   11.50
  -4  12  -3   51.59   11.00
  -4  12  -3   68.49   12.50
   4  12   3   55.89   12.00
   4  12   3   59.79   13.50
  -4  12  -3   56.69   12.50
   4  12   3   50.59   10.90
   4  12   3   59.59   13.50
  -4  12  -3   65.39   11.20
  -4  12  -3   56.09   13.80
  -4  12  -3   71.69   12.40
   4  12   3   64.69    7.20
  -4  12  -3   55.59    9.80
  -4  12  -3   40.30    8.00
   4  12   3   95.39   20.30
   4  12   3   48.30   18.20
  -4  12  -3   40.60   16.80
  -4  12  -3   50.09   11.40
  -4  12  -3   54.89    9.90
   6  12   3  329.67   41.00
  -6  12  -3  312.27   23.30
   6  12   3  261.77   21.00
  -6  12  -3  272.47   17.20
   6  12   3  304.27   27.40
  -6  12  -3  295.77   21.30
  -6  12  -3  274.67   18.90
  -6  12  -3  306.47   21.70
  -6  12  -3  296.67   18.40
   6  12   3  316.27   24.40
  -6  12  -3  295.77   19.70
   6  12   3  275.17   23.30
   6  12   3  313.77   22.20
  -6  12  -3  267.87   23.20
  -6  12  -3  255.47   32.10
  -6  12  -3  294.57   19.50
  -6  12  -3  296.87   18.60
   6  12   3  292.57   15.60
  -6  12  -3  291.87   19.90
  -8  12  -3  180.78   16.10
   8  12   3  195.28   20.40
  -8  12  -3  212.58   19.40
   8  12   3  185.78   17.50
  -8  12  -3  207.58   15.10
   8  12   3  190.18   24.70
  -8  12  -3  186.08   17.80
  -8  12  -3  179.88   19.70
  -8  12  -3  213.28   15.30
  -8  12  -3  238.28   16.60
  -8  12  -3  225.58   17.50
   8  12   3  240.58   32.20
  -8  12  -3  210.78   17.10
   8  12   3  207.48   18.50
  -8  12  -3  195.58   17.40
   8  12   3  222.08   14.10
  -8  12  -3  188.58   16.40
 -10  12  -3  144.09   16.80
  10  12   3  205.38   19.90
  10  12   3  127.49   20.90
 -10  12  -3  193.78   20.80
  10  12   3  199.18   17.20
 -10  12  -3  216.48   15.80
  10  12   3  203.58   13.70
 -10  12  -3  208.18   16.80
 -10  12  -3  199.58   16.50
 -10  12  -3  188.28   18.60
 -10  12  -3  182.78   14.20
 -10  12  -3  200.88   15.40
 -12 -12  -3   65.99   10.80
 -12  12  -3   55.09    9.30
 -12  12  -3   57.09    8.60
 -12  12  -3   65.79    9.90
 -12  12  -3   51.99   10.80
  12  12   3   79.69    8.80
  12  12   3   67.99   15.60
 -12  12  -3   81.39   12.00
 -14 -12  -3   38.00    8.70
 -14  12  -3   63.29   10.50
 -14  12  -3   73.29   10.00
  14  12   3   33.90    7.80
 -14  12  -3   66.99    8.60
 -14  12  -3   65.89    7.80
 -14  12  -3   60.29    9.90
 -16  12  -3   32.80    5.00
  16  12   3   50.99    5.40
 -16  12  -3   28.20    4.50
  16  12   3   36.90    6.20
 -16  12  -3   30.40    7.10
 -16  12  -3   34.00    5.70
 -15  13   3   98.39   10.00
 -15  13   3   99.19    8.30
 -15  13   3   97.99    9.20
 -15  13   3   76.39    7.30
  15  13  -3   96.49    7.20
 -15  13   3   69.09    9.80
  13  13  -3    9.80    3.40
 -13  13   3    8.60    5.40
  13  13  -3   11.70    5.80
 -13  13   3   21.20    8.70
 -13  13   3   26.40   10.90
 -13  13   3   17.40    5.00
 -13  13   3   14.70    6.10
 -13  13   3   14.30    6.10
 -11  13   3   -6.10    8.30
 -11  13   3    5.30    3.70
 -11  13   3    2.50    5.30
 -11  13   3    5.70    7.20
 -11  13   3   -7.10    4.40
 -11  13   3    5.60    5.20
  11  13  -3    1.40    3.50
 -11  13   3   20.70   11.00
  11  13  -3   -0.20    6.50
  11  13  -3    1.50    4.40
  -9  13   3   25.90    9.80
   9  13  -3   27.40    9.10
  -9  13   3   26.40   11.20
  -9  13   3   18.40    5.50
  -9  13   3   15.90    7.10
  -9  13   3   -4.80   11.40
  -9  13   3   25.10    7.00
  -9  13   3   36.40   10.60
   9  13  -3   23.40   11.40
  -9  13   3   21.80    7.40
   9  13  -3   24.80    5.20
   9  13  -3   15.60    6.80
   9  13  -3   18.70   10.00
   9  13  -3   27.10    9.50
  -7  13   3  343.27   21.70
   7  13  -3  343.87   25.90
   7  13  -3  255.07   35.40
  -7  13   3  325.87   24.10
   7  13  -3  326.97   21.80
  -7  13   3  317.37   21.20
   7  13  -3  357.26   28.00
   7  13  -3  347.97   24.10
   7  13  -3  326.57   15.70
   7  13  -3  313.57   22.90
  -7  13   3  324.57   18.20
   7  13  -3  326.37   18.90
  -7  13   3  330.17   26.50
  -7  13   3  319.87   24.60
  -7  13   3  354.56   24.60
   5  13  -3  518.15   30.50
  -5  13   3  594.04   28.70
  -5  13   3  569.84   27.20
   5  13  -3  532.75   29.50
   5  13  -3  560.04   31.60
  -5  13   3  577.94   30.90
  -5  13   3  588.44   47.90
  -5  13   3  514.55   26.50
   5  13  -3  514.25   19.70
   5  13  -3  567.94   30.20
  -5  13   3  573.34   31.70
   5  13  -3  488.15   25.10
  -5  13   3  537.55   33.80
   5  13  -3  545.75   35.10
  -5  13   3  505.95   23.40
   5  13  -3  495.35   48.00
  -5  13   3  543.85   32.50
   5  13  -3  568.84   29.60
  -3  13   3  305.67   22.70
  -3  13   3  317.97   23.80
  -3  13   3  313.67   20.40
   3  13  -3  324.17   22.00
  -3  13   3  274.77   34.50
   3  13  -3  302.97   39.90
   3  13  -3  316.47   27.10
   3  13  -3  317.07   23.20
   3  13  -3  282.67   20.60
  -3  13   3  280.97   24.90
   3  13  -3  311.87   19.50
  -3  13   3  338.17   22.70
   3  13  -3  332.17   22.90
   3  13  -3  318.57   22.50
   3  13  -3  303.47   23.30
  -3  13   3  324.47   21.90
  -3  13   3  305.87   20.20
   3  13  -3  310.27   12.30
  -1  13   3   49.70   19.10
   1  13  -3   44.50   11.00
  -1  13   3   47.00   12.20
   1  13  -3   52.39   12.00
  -1  13   3   62.59   12.60
   1  13  -3   48.30    9.80
  -1  13   3   41.20    9.60
  -1  13   3   50.39   10.10
  -1  13   3   19.50   10.00
   1  13  -3   39.90   10.00
   1  13  -3   51.79   14.70
   1  13  -3   29.70   10.90
   1  13  -3   34.20    9.40
   1  13  -3   40.10   10.40
  -1  13   3   49.80   10.80
  -1  13   3   53.19   15.20
  -1  13   3   46.50   10.80
   1  13  -3   35.20   16.80
  -1  13  -3    5.30    6.40
   1  13   3    2.10    5.10
   1  13   3   16.40    9.60
   1  13   3    1.50    3.00
  -1  13  -3    6.40    6.20
   1  13   3   -2.30    5.80
   1  13   3    4.10    7.20
  -1  13  -3    6.00    8.40
   1  13   3    0.50    8.00
  -1  13  -3    0.40    5.40
  -1  13  -3    7.30    6.20
   1  13   3    9.70   11.40
  -1  13  -3    3.30    5.50
   1  13   3    1.20    5.50
  -1  13  -3    2.60    5.90
  -1  13  -3    2.40   10.80
  -1  13  -3  -19.90    7.20
   1  13   3    8.60    6.30
   3  13   3   14.90    7.90
   3  13   3   46.90   14.90
  -3  13  -3   28.00   11.00
   3  13   3   39.10   10.60
  -3  13  -3    7.80    7.70
  -3  13  -3   44.70   10.80
   3  13   3   34.10    9.30
  -3  13  -3   26.20    8.30
   3  13   3   22.30   14.40
  -3  13  -3   20.80    7.60
   3  13   3   22.80    7.70
  -3  13  -3   29.40    8.70
   3  13   3   29.60    5.50
  -3  13  -3   40.80    8.90
   3  13   3   22.50   10.10
  -3  13  -3   30.80    8.90
  -3  13  -3   28.90    9.30
  -5  13  -3   -0.90   13.50
   5  13   3   -0.20    7.90
  -5  13  -3    7.50    7.40
   5  13   3    1.90    5.60
  -5  13  -3    3.20    5.60
  -5  13  -3   -2.70    5.70
  -5  13  -3  -11.50    6.60
  -5  13  -3    0.60    4.90
  -5  13  -3   -2.60    4.60
   5  13   3    0.60    5.70
   5  13   3   21.40   12.10
   5  13   3   -7.10    3.80
   5  13   3   -4.90    9.70
   5  13   3   10.80    8.20
  -5  13  -3   -1.40    5.50
  -5  13  -3   -0.20    4.90
   5  13   3    2.60    2.80
  -5  13  -3    3.00    5.40
   7  13   3    6.20   12.50
  -7  13  -3   -3.90    7.00
  -7  13  -3    1.10    6.20
   7  13   3   -3.90    5.50
  -7  13  -3    4.60    7.50
   7  13   3    1.00   16.10
   7  13   3    0.20    3.00
  -7  13  -3    4.50    6.40
  -7  13  -3  -19.50    9.50
   7  13   3    7.10    8.60
  -7  13  -3    6.50    7.20
   9  13   3    6.70    8.90
  -9  13  -3    7.70    5.20
  -9  13  -3   20.20    6.70
  -9  13  -3  -13.20    9.60
  -9  13  -3    4.70    6.40
   9  13   3   14.20    7.70
  -9  13  -3    6.10    7.30
  -9  13  -3   10.90    6.50
  -9  13  -3   10.20    5.20
  -9  13  -3   21.80    9.40
   9  13   3   -4.80   12.00
   9  13   3   11.20    4.40
  -9  13  -3   13.70    8.00
 -11  13  -3  -25.00   15.40
 -11  13  -3    5.40    6.70
 -11  13  -3    2.00    4.30
 -11  13  -3    0.70    4.20
 -11  13  -3    3.00    4.60
 -11  13  -3    2.80    3.90
  11  13   3    0.30    5.80
  11  13   3   -1.20    2.90
 -13  13  -3   10.30    5.20
 -13  13  -3   22.50    4.90
  13  13   3   12.20    4.20
 -13  13  -3    9.60    4.90
 -13  13  -3   13.70    4.70
 -15  13  -3    4.30    2.90
 -15  13  -3    6.40    4.40
  15  13   3   -1.70    2.00
 -15  13  -3   -2.10    3.10
  15  13   3    1.50    2.80
  14  14  -3  -10.60    5.80
 -14  14   3   14.20    6.50
 -14  14   3    2.30    3.10
 -14  14   3   14.20    5.10
 -14  14   3    7.10    3.90
 -14  14   3   12.20    8.10
  14  14  -3    5.90    2.60
  14  14  -3    3.10    3.70
 -12  14   3    5.20    3.50
 -12  14   3   22.20   10.50
 -12  14   3    9.70    6.80
 -12  14   3   14.20    8.30
  12  14  -3   16.60   11.20
  12  14  -3    7.50    5.10
 -12  14   3   11.70    4.70
  12  14  -3   14.10    3.40
  10  14  -3   17.60    7.10
 -10  14   3   13.90    4.70
 -10  14   3   24.20    9.40
  10  14  -3   15.10    7.80
  10  14  -3   21.80    6.80
 -10  14   3   15.10    7.00
 -10  14   3   32.20   11.70
  10  14  -3   17.70    4.50
 -10  14   3   21.00    9.60
  10  14  -3   -4.90   11.30
 -10  14   3   20.10    6.50
  10  14  -3    8.50    6.50
  -8  14   3  223.78   19.40
  -8  14   3  234.78   17.80
   8  14  -3  247.28   20.30
  -8  14   3  185.58   21.10
   8  14  -3  205.28   18.30
   8  14  -3  209.48   21.50
   8  14  -3  206.68   14.40
   8  14  -3  208.78   17.30
   8  14  -3  188.98   19.00
   8  14  -3  215.08   17.80
  -8  14   3  219.58   16.00
  -8  14   3  199.48   13.80
   8  14  -3  225.68   11.90
  -8  14   3  250.47   20.50
  -8  14   3  224.58   21.40
  -6  14   3  132.09   13.40
   6  14  -3   98.09   16.40
  -6  14   3  115.09   19.80
  -6  14   3  128.99   15.60
  -6  14   3   96.99   11.10
  -6  14   3   96.79   13.00
   6  14  -3  126.09   26.90
   6  14  -3  111.99    7.90
   6  14  -3  133.89   14.60
  -6  14   3  139.49   16.50
  -6  14   3   83.59   14.60
  -6  14   3  123.69   13.80
   6  14  -3  130.49   15.20
   6  14  -3  107.79   15.90
   6  14  -3  114.19   12.40
   6  14  -3  107.69   13.30
   6  14  -3  130.29   18.20
  -4  14   3   54.79   21.00
   4  14  -3   62.39   13.00
  -4  14   3   60.79    9.80
   4  14  -3   66.79   13.20
   4  14  -3   42.70   17.00
  -4  14   3   77.09   12.70
  -4  14   3   57.29   12.50
  -4  14   3   62.99   11.40
   4  14  -3   54.89   11.40
   4  14  -3   58.59   12.50
  -4  14   3   59.09   11.90
   4  14  -3   57.69   11.70
   4  14  -3   65.99   15.10
  -4  14   3   58.19   14.40
  -4  14   3   60.69   13.90
   4  14  -3   50.29    8.10
   2  14  -3   12.50   11.20
  -2  14   3   13.20    7.30
   2  14  -3    5.20    6.60
  -2  14   3   13.60    7.90
  -2  14   3   13.10    5.60
  -2  14   3   20.20    8.10
   2  14  -3   15.30    7.70
   2  14  -3   14.80    6.90
  -2  14   3   13.90    6.80
   2  14  -3   19.90    8.00
  -2  14   3   14.70   14.60
  -2  14   3   31.00   12.40
   2  14  -3   17.30    9.50
   2  14  -3    2.00    5.30
  -2  14   3   10.00    5.80
   2  14  -3   12.40    9.30
   0  14   3   88.49   12.50
   0  14   3  125.79   14.50
   0  14   3  101.99   16.20
   0  14   3  106.19   20.30
   0  14  -3  109.69   15.30
   0  14   3  104.99   14.50
   0  14  -3   86.19   11.10
   0  14   3  105.39   23.40
   0  14  -3  126.39   15.90
   0  14   3   87.69   11.20
   0  14  -3  125.69   14.20
   0  14   3  108.89   15.50
   0  14  -3   63.19   19.80
   0  14   3  138.19   14.40
   0  14  -3  120.79   15.70
   0  14  -3  140.89   18.80
   0  14  -3  122.29   14.60
  -2  14  -3   26.20    8.60
  -2  14  -3   33.20    9.80
   2  14   3   35.80    4.30
  -2  14  -3   50.99    9.70
   2  14   3   50.09   14.90
   2  14   3   56.09   15.80
   2  14   3   50.69   11.20
  -2  14  -3   36.00    9.50
  -2  14  -3   36.20   12.10
   2  14   3   44.60    8.90
  -2  14  -3   34.90   10.70
  -2  14  -3   38.30   15.40
   2  14   3   54.49   13.10
   2  14   3   43.90   11.10
   2  14   3   46.10   10.50
  -2  14  -3   43.50   10.80
   2  14   3   35.20    9.80
   4  14   3   32.60   14.40
   4  14   3   37.10   23.40
  -4  14  -3   23.90    9.80
  -4  14  -3   27.80   12.40
   4  14   3   21.80    8.50
  -4  14  -3   34.10   10.20
  -4  14  -3   22.00    8.00
   4  14   3   24.60    6.90
  -4  14  -3   40.00   11.20
   4  14   3   20.40    8.60
   4  14   3   35.30   10.80
  -4  14  -3   40.30   11.00
   4  14   3   49.10   15.10
   4  14   3   46.00   11.70
   6  14   3   48.30   28.60
   6  14   3   54.89   11.70
  -6  14  -3   50.39   12.80
   6  14   3   85.49   18.40
   6  14   3   38.70    5.90
  -6  14  -3   48.10   10.50
  -6  14  -3   49.20   10.00
   6  14   3   43.90    9.50
   6  14   3   78.99   14.90
  -6  14  -3   42.30    7.60
  -6  14  -3   24.70    9.60
  -6  14  -3   46.30    8.80
  -6  14  -3   53.59   11.70
  -6  14  -3   37.60    8.80
  -6  14  -3   47.20    8.80
   8  14   3   21.50   14.60
   8  14   3   11.10    8.10
  -8  14  -3   21.40    5.80
  -8  14  -3    8.50   12.00
   8  14   3   15.70    6.90
  -8  14  -3   22.20    9.00
  -8  14  -3   20.10    8.10
  -8  14  -3   32.50    8.80
   8  14   3   19.20    4.60
  -8  14  -3   19.40    6.10
   8  14   3   20.10    7.20
  -8  14  -3    2.10    5.90
   8  14   3   20.00    7.90
  -8  14  -3   15.10    9.20
  -8  14  -3    9.60    9.00
  10  14   3   23.10    7.40
 -10  14  -3   33.70    7.60
  10  14   3   27.90    5.50
 -10  14  -3   31.20    9.00
 -10  14  -3   38.30    8.00
  10  14   3   32.50    8.60
 -10  14  -3   30.40    9.10
  10  14   3   18.10   12.80
 -10  14  -3   26.60    6.10
 -10  14  -3   14.10   10.00
  12  14   3    0.00    3.30
 -12  14  -3   -0.20    3.90
 -12  14  -3    2.70    4.40
 -12  14  -3   -1.20    6.20
 -12  14  -3   -5.60    4.00
  12  14   3   -0.10    2.10
 -12  14  -3    1.10    3.20
 -14  14  -3   18.50    3.70
  14  14   3   17.30    3.70
  14  14   3    7.00    3.60
 -14  14  -3    5.30    3.40
 -14  14  -3   12.00    4.10
 -13  15   3  211.98   12.20
 -13  15   3  276.67   20.60
  13  15  -3  209.18   12.60
 -13  15   3  192.18   10.80
 -13  15   3  238.88   17.80
 -13  15   3  268.17   15.90
  13  15  -3  188.48   12.80
  13  15  -3  216.38    7.80
 -11  15   3  160.98   12.00
  11  15  -3  146.89   12.70
 -11  15   3  138.39   11.60
 -11  15   3  163.08   18.30
 -11  15   3  187.88   13.70
 -11  15   3  144.69   14.60
  11  15  -3  148.69    7.70
 -11  15   3  148.29    9.70
  11  15  -3  142.99   12.30
  11  15  -3  131.39   13.30
   9  15  -3   -1.60    3.30
  -9  15   3    1.10    4.00
   9  15  -3   -3.40    4.50
  -9  15   3   -5.00    8.80
   9  15  -3    3.80    6.40
  -9  15   3    1.80    3.70
   9  15  -3   -2.10   10.40
   9  15  -3    1.80    3.60
  -9  15   3    8.10    8.80
   9  15  -3   -3.00    4.30
  -9  15   3    1.00    4.70
  -9  15   3    2.80    6.50
   7  15  -3   -6.90    3.70
   7  15  -3    9.10    8.10
  -7  15   3    7.20    7.20
   7  15  -3    0.80    4.70
   7  15  -3    6.50    7.50
   7  15  -3    3.60    5.00
   7  15  -3   -2.30    2.10
  -7  15   3    7.90    7.20
  -7  15   3    4.20    9.80
  -7  15   3    1.20    6.20
  -7  15   3    1.30    4.50
  -7  15   3    6.90    5.20
   7  15  -3   -5.60    7.00
   5  15  -3   11.80    7.80
  -5  15   3    9.40    7.00
   5  15  -3   -1.30    5.30
   5  15  -3   11.90    7.40
  -5  15   3   28.50   11.40
  -5  15   3   14.50    6.50
   5  15  -3   17.00    7.70
  -5  15   3   12.60    7.30
  -5  15   3   14.50    7.40
   5  15  -3   12.70    9.30
   5  15  -3   12.70    9.40
   5  15  -3    3.20    5.00
  -5  15   3   12.30    7.10
  -5  15   3   10.50    5.60
  -3  15   3   29.00    7.10
  -3  15   3   34.50    8.20
  -3  15   3   45.40   11.50
   3  15  -3   31.30   10.00
   3  15  -3   39.80    7.60
   3  15  -3   41.20   12.20
   3  15  -3   36.90    9.80
  -3  15   3   32.60    8.70
  -3  15   3   46.20   13.80
  -3  15   3   37.50    9.40
   3  15  -3   41.40   10.90
   3  15  -3   41.40   10.80
  -3  15   3   31.50    9.80
   3  15  -3   37.20    9.70
   1  15  -3  161.28   15.90
  -1  15   3  141.19   16.40
  -1  15   3  152.48   16.70
   1  15  -3  152.88   17.40
   1  15  -3  149.29   19.40
  -1  15   3  176.68   21.60
   1  15  -3  158.78   15.20
   1  15  -3  148.29   16.70
   1  15  -3  112.69   31.70
  -1  15   3  166.78   17.10
   1  15  -3  116.89   12.60
   1  15  -3  178.78   16.70
  -1  15   3  123.59   13.30
  -1  15   3  156.38   16.00
  -1  15   3  156.08   14.30
   1  15   3   55.49   14.10
  -1  15  -3   18.60    7.80
  -1  15  -3   14.30    7.40
  -1  15  -3   21.00   10.70
   1  15   3   11.30    7.00
  -1  15  -3   12.40    6.10
  -1  15  -3   25.10    9.80
  -1  15  -3   34.00    9.50
   1  15   3   17.70    8.00
  -1  15  -3   25.60    8.60
   1  15   3   26.70    9.90
   1  15   3   29.00    9.00
   1  15   3   17.10    7.00
   1  15   3   23.20    8.00
  -3  15  -3    4.20    5.80
  -3  15  -3    7.00    6.60
   3  15   3   11.70    5.80
  -3  15  -3   -1.00    4.70
   3  15   3   11.00    6.90
  -3  15  -3   11.10    6.60
   3  15   3   20.80    7.60
  -3  15  -3   10.10    7.30
   3  15   3    7.20    6.00
   3  15   3   26.30   11.70
  -3  15  -3   13.70    9.30
   3  15   3   11.70    8.00
   5  15   3   21.50   13.40
   5  15   3    8.50    6.10
  -5  15  -3    9.90    7.40
   5  15   3    4.40    2.60
  -5  15  -3   17.50    7.90
  -5  15  -3   12.10    6.90
   5  15   3   16.50    5.90
  -5  15  -3    5.00    6.00
  -5  15  -3   10.70    6.20
  -5  15  -3    6.00    6.10
   5  15   3    9.40    8.40
  -5  15  -3   -7.40    6.20
   5  15   3    1.30    5.60
   5  15   3   16.60    6.60
   7  15   3   18.30    3.80
  -7  15  -3   25.50   10.30
  -7  15  -3   27.40    8.50
   7  15   3   16.70    6.20
   7  15   3   28.00    9.10
   7  15   3   15.50    7.90
   7  15   3   29.70   13.00
   7  15   3   15.10    6.70
  -7  15  -3    6.10    7.50
  -7  15  -3   32.10   11.10
   7  15   3   21.50    5.60
  -7  15  -3   32.50    9.30
  -7  15  -3   22.50    6.20
  -7  15  -3   38.30   10.40
  -9  15  -3   40.10    7.20
  -9  15  -3   29.90    8.70
   9  15   3   29.90    8.60
  -9  15  -3   36.30    6.50
   9  15   3   35.80    7.10
   9  15   3   45.50   15.00
   9  15   3   35.40    7.40
   9  15   3   45.30    8.90
  -9  15  -3   47.40    6.60
  -9  15  -3   44.30    9.80
   9  15   3   44.20    7.00
  -9  15  -3   42.90   11.20
  11  15   3  111.39   10.90
 -11  15  -3  119.49   10.10
 -11  15  -3  120.69   15.60
 -11  15  -3  111.19    8.40
 -11  15  -3  110.09   10.00
  11  15   3  112.59    7.00
  11  15   3  108.79    8.90
  13  15   3   13.10    4.10
  13  15   3    9.80    2.10
 -13  15  -3   13.40    4.50
 -12  16   3    7.00    5.00
 -12  16   3   -5.10    2.10
  12  16  -3   -6.20    4.70
 -12  16   3    2.80    6.50
 -12  16   3    0.30    2.80
  12  16  -3    0.50    2.90
 -10  16   3  -15.50    6.40
 -10  16   3   -4.80    3.20
  10  16  -3    2.50    5.70
  10  16  -3    0.20    3.40
 -10  16   3   12.00    7.80
 -10  16   3    3.00    3.80
  10  16  -3    2.30    3.30
 -10  16   3   12.20    6.60
  -8  16   3  -19.50   10.50
  -8  16   3    6.70    4.60
   8  16  -3    9.50    6.20
  -8  16   3    5.60    4.40
   8  16  -3    4.90    6.60
   8  16  -3   12.20   10.40
  -8  16   3    9.80    7.70
  -8  16   3   15.30    9.20
  -8  16   3   14.50    7.40
   8  16  -3    9.10    5.10
   8  16  -3   15.70   10.40
  -6  16   3   58.89   10.50
   6  16  -3   62.39   11.80
   6  16  -3   54.19   10.50
  -6  16   3   61.29    8.20
  -6  16   3   65.79    9.40
  -6  16   3   81.39   16.80
  -6  16   3   68.69   13.60
  -6  16   3   63.69   11.90
   6  16  -3   78.49   15.40
   6  16  -3   71.09   12.00
   6  16  -3   53.39   11.20
   6  16  -3   82.29   12.50
   4  16  -3   40.30   12.60
   4  16  -3   12.70    6.60
   4  16  -3   16.00    7.40
  -4  16   3   15.20    6.90
  -4  16   3   12.70    7.40
  -4  16   3   12.60    5.50
   4  16  -3   19.50    7.30
   4  16  -3   15.60    7.40
  -4  16   3    6.10    6.20
  -4  16   3   28.20   11.10
  -4  16   3   30.80    9.20
  -4  16   3   17.00    7.80
   4  16  -3   23.90    8.30
   2  16  -3   13.50    8.20
   2  16  -3    7.90    5.60
  -2  16   3   21.40   10.70
  -2  16   3   10.60    7.20
  -2  16   3    5.30    4.60
   2  16  -3    9.30    6.70
  -2  16   3    0.50    6.10
   2  16  -3   -4.90    6.20
  -2  16   3    0.10    4.60
  -2  16   3    2.70    6.40
   2  16  -3    3.90    6.10
   2  16  -3   13.00    7.60
   2  16  -3    0.80    6.90
   0  16  -3   21.60    7.30
   0  16   3   33.60   11.40
   0  16   3    8.00    5.90
   0  16  -3   16.20    5.90
   0  16  -3   17.80    7.80
   0  16  -3   19.50    9.70
   0  16  -3   13.50    7.00
   0  16  -3   25.60    8.20
   0  16   3   19.90    8.20
   0  16  -3    9.30    7.00
   0  16   3    7.10    4.40
   0  16   3   17.60    8.40
   0  16   3   23.10    8.40
  -2  16  -3   39.30   11.50
   2  16   3   22.30    7.70
   2  16   3   19.70    8.30
  -2  16  -3   26.40    7.70
  -2  16  -3   27.90    6.90
  -2  16  -3   14.10    7.50
  -2  16  -3   27.60   10.00
  -2  16  -3   23.10    7.60
   2  16   3   31.20   11.40
  -2  16  -3   30.60    8.20
   2  16   3   19.80    7.40
   2  16   3   16.40    5.80
   2  16   3   39.50   10.10
  -4  16  -3   74.99   15.30
   4  16   3   55.89   10.10
   4  16   3   78.49   17.80
   4  16   3   44.20    7.50
  -4  16  -3   51.99   10.40
   4  16   3   50.99   11.30
  -4  16  -3   41.30   16.50
   4  16   3   77.19   13.00
   4  16   3   68.69   12.50
  -4  16  -3   51.09    9.50
  -4  16  -3   69.49   13.60
  -4  16  -3   57.69   10.60
  -4  16  -3   55.49    9.80
   6  16   3   80.09   11.30
  -6  16  -3  106.29   13.70
  -6  16  -3   85.99   13.60
   6  16   3  110.09   19.80
  -6  16  -3   80.39   10.10
   6  16   3   91.89   11.30
  -6  16  -3   81.19    9.90
   6  16   3   92.99   12.00
   6  16   3   75.69    9.30
   6  16   3   87.69   14.40
  -6  16  -3   84.19   15.10
   8  16   3   15.10    4.20
  -8  16  -3   18.50    5.10
  -8  16  -3   11.90    7.10
  -8  16  -3   17.30    7.90
   8  16   3   18.80    6.10
   8  16   3   16.40   12.90
   8  16   3    6.40    6.50
   8  16   3   14.50    5.80
  -8  16  -3    1.90    6.50
  -8  16  -3   12.60    6.40
 -10  16  -3    1.90    6.20
  10  16   3   10.50    4.00
 -10  16  -3   17.70    4.70
  -9  17   3   13.40    7.20
   9  17  -3   22.00    5.20
   9  17  -3   15.50    5.30
  -9  17   3   38.20    9.60
  -9  17   3   15.50    5.70
  -9  17   3   24.20    6.50
   7  17  -3   13.30    5.80
  -7  17   3    9.70    4.60
  -7  17   3   26.40    8.80
   7  17  -3   29.30   10.90
   7  17  -3   20.20    6.00
  -7  17   3   21.30    7.80
   7  17  -3   11.00    4.20
  -7  17   3    4.50    9.80
  -7  17   3   16.60    5.50
   7  17  -3   16.00    6.60
  -7  17   3    9.60    4.60
  -5  17   3    3.20    4.10
   5  17  -3    9.70    6.20
  -5  17   3   30.30   11.90
   5  17  -3   21.20   10.00
  -5  17   3    9.80    7.20
   5  17  -3    4.90    4.00
  -5  17   3   18.80    5.30
   5  17  -3   16.20    8.90
   5  17  -3    8.00    5.40
  -5  17   3   18.80    7.90
   3  17  -3    0.40    5.90
  -3  17   3   29.50   11.40
  -3  17   3    5.70    6.00
  -3  17   3    6.40    4.60
   3  17  -3    5.50    5.50
   3  17  -3    2.70    4.30
  -3  17   3  -11.70    5.00
   3  17  -3    6.50    6.40
  -3  17   3    1.70    5.80
  -3  17   3    5.10    5.20
   3  17  -3    5.00    5.80
   1  17  -3   28.70    7.30
  -1  17   3   33.70    8.80
  -1  17   3   74.19   16.10
  -1  17   3   32.10   12.30
  -1  17   3   38.50    8.90
   1  17  -3   32.50    8.40
  -1  17   3   38.80   10.30
   1  17  -3   44.90    9.70
   1  17  -3   44.20    9.40
   1  17  -3   33.10    7.70
  -1  17   3   39.00    9.50
   1  17  -3   61.29   13.60
  -1  17  -3    9.50    5.90
   1  17   3    4.00    5.30
  -1  17  -3    5.10    5.10
   1  17   3    1.90    5.50
   1  17   3    7.20    5.30
   1  17   3   37.10   12.90
  -1  17  -3   10.90    5.60
  -1  17  -3   14.40    8.80
  -1  17  -3   -0.70    4.60
   1  17   3   -0.40    3.40
  -1  17  -3    4.20    5.20
  -1  17  -3   -7.40    7.90
   3  17   3   20.00    6.30
   3  17   3   33.80    9.40
  -3  17  -3   26.50    8.30
  -3  17  -3   28.20    7.80
  -3  17  -3   21.20   12.00
   3  17   3   26.30    9.70
   3  17   3   29.50   10.60
   3  17   3   44.20   12.80
  -3  17  -3   19.40    6.80
  -3  17  -3   22.50    7.70
   3  17   3   12.50    4.30
  -5  17  -3   11.20    7.30
  -5  17  -3   16.60    7.90
  -5  17  -3    8.30    5.20
  -5  17  -3   13.90    6.20
   5  17   3    8.90    3.80
  -5  17  -3    1.80    5.60
   5  17   3   11.50    6.50
   5  17   3    7.00    6.60
   5  17   3   22.60   14.40
   5  17   3    6.40    5.20
  -5  17  -3   -2.70    6.30
   5  17   3    7.40    5.30
   7  17   3    6.50    3.40
  -7  17  -3    2.80    7.10
  -7  17  -3   10.70    7.10
   7  17   3    2.30    3.50
   7  17   3    2.60   12.10
   7  17   3   -1.40    4.20
  -7  17  -3   10.50    7.90
   9  17   3  122.79    9.10
  -6  18   3   42.10    8.40
  -6  18   3   38.40    5.50
   6  18  -3   31.30    5.90
   6  18  -3   37.10    6.70
  -6  18   3   20.60   11.80
   6  18  -3   42.80    7.80
  -6  18   3   37.90    7.40
   6  18  -3   40.20    7.70
  -6  18   3   42.40    8.40
   4  18  -3   16.80    6.00
  -4  18   3   27.40   10.20
  -4  18   3    9.00    6.00
   4  18  -3   11.60    5.00
  -4  18   3   10.50    5.40
   4  18  -3   38.60   10.90
  -4  18   3    7.80    4.60
   4  18  -3    6.30    4.80
   4  18  -3    6.30    4.00
  -4  18   3    9.70    6.00
  -2  18   3   16.40    6.50
  -2  18   3   56.19   13.50
  -2  18   3   38.70   10.50
   2  18  -3   24.50    6.10
   2  18  -3   18.70    6.20
  -2  18   3   28.60    7.40
   2  18  -3   51.09   11.20
  -2  18   3   28.20    5.30
   2  18  -3   25.30    6.60
  -2  18   3   31.40    7.10
   2  18  -3   39.20    8.40
   0  18   3  147.19   13.60
   0  18   3  145.29   12.50
   0  18  -3  167.98   13.40
   0  18   3  158.48   13.30
   0  18  -3  142.29   11.50
   0  18  -3  176.48   18.30
   0  18  -3  162.28   14.50
   0  18   3  128.89    9.90
   0  18  -3  127.79   12.60
   0  18   3  155.38   13.30
  -2  18  -3  122.69   11.90
   2  18   3  106.19   12.40
  -2  18  -3  124.39   12.60
   2  18   3  123.09   12.20
   2  18   3  118.59   11.80
   2  18   3  137.49   11.50
  -2  18  -3  102.19   10.00
  -2  18  -3  117.89   11.90
  -2  18  -3  164.58   16.70
   2  18   3  110.49   10.80
   4  18   3   68.89    9.20
   4  18   3   41.50    8.30
  -4  18  -3   65.09    9.00
   4  18   3   63.29    8.50
  -4  18  -3   61.79    9.50
  -4  18  -3   51.79   11.70
  -4  18  -3   75.69    9.70
  -4  18  -3   95.39   13.50
   4  18   3   49.99    7.70
   4  18   3   68.29   10.50
   4  18   3   87.09   14.30
  -6  18  -3   20.70    7.00
  -6  18  -3    5.40    7.00
   6  18   3   24.30   11.90
   6  18   3   24.00    5.10
  -6  18  -3   20.90    6.00
   6  18   3   11.60    3.80
   1  19  -3   14.20    4.10
  -1  19   3    8.50    5.00
   1  19  -3   12.30    5.40
  -1  19   3   28.20   11.80
  -1  19   3   14.30    5.20
  -1  19   3   13.80    6.30
   1  19  -3   11.80    5.20
   1  19  -3   30.50   10.30
   1  19  -3   11.70    4.80
  -1  19  -3   42.30    8.20
   1  19   3   60.69   15.00
   1  19   3   51.69    7.80
  -1  19  -3   76.59   12.30
  -1  19  -3   59.09   10.30
  -1  19  -3   48.80    7.00
   1  19   3   59.39    8.60
   1  19   3   57.39    7.50
  -1  19  -3   39.10    6.60
 -20   0   4   12.10    4.90
 -20   0   4   15.90    3.80
 -18   0   4   -7.00    2.50
 -18   0   4   -5.70    3.90
 -18   0   4    7.20    6.70
 -16   0   4   86.19   13.20
 -16   0   4  114.09   11.60
 -16   0   4   90.99   11.70
 -16   0   4  114.39   20.00
 -16   0   4  102.99   12.80
 -16   0   4   98.39   10.80
 -14   0   4  231.38   16.00
 -14   0   4  224.68   17.00
 -14   0   4  198.58   22.00
 -14   0   4  240.38   19.80
 -14   0   4  214.28   14.60
  12   0  -4  993.60   62.79
 -12   0   4 1060.29   44.70
 -12   0   4  991.10   36.50
 -12   0   4 1086.79   37.00
 -12   0   4 1059.29   38.90
 -12   0   4 1003.60   35.50
 -10   0   4 1244.48   47.50
  10   0  -4 1317.87   64.59
  -8   0   4   -1.30    3.30
   8   0  -4   -1.80    5.80
   8   0  -4   -5.00    2.80
  -6   0   4 3216.68   94.69
  -6   0   4 3174.88   91.19
   6   0  -4 3325.77   98.69
   6   0  -4 3212.08   78.29
  -4   0   4 9999.00  237.28
   4   0  -4 9688.53  239.28
   4   0  -4 9682.03  223.08
  -2   0   4  837.72   24.40
  -2   0   4  863.81   29.50
   2   0  -4  849.81   30.00
   2   0  -4  842.62   23.80
   0   0   4  386.56   12.80
   0   0   4  387.96   14.00
   0   0  -4  375.96   12.80
   0   0  -4  397.16   13.80
   2   0   4  546.85   20.60
  -2   0  -4  531.35   20.00
  -2   0  -4  556.34   21.70
   4   0   4 1784.72   52.09
   4   0   4 1746.43   55.59
   4   0   4 1770.32   56.19
  -4   0  -4 1805.02   53.09
   6   0   4 4143.09  110.59
  -6   0  -4 4058.29  109.29
   6   0   4 3881.81  116.79
   6   0   4 3999.00  117.49
   8   0   4 4161.28  133.49
  -8   0  -4 3955.20  115.39
   8   0   4 4003.10  118.49
 -10   0  -4  785.42   33.60
 -10   0  -4  780.82   29.40
  10   0   4  934.61   49.99
 -10   0  -4  804.02   32.20
 -12   0  -4   -2.70    4.90
 -12   0  -4   10.50    5.00
 -12   0  -4   -3.90    7.40
 -12   0  -4    4.70    6.70
  12   0   4   -1.70    8.30
 -12   0  -4    8.40    4.90
 -14   0  -4  267.27   17.10
 -14   0  -4  290.17   20.70
 -14   0  -4  264.67   20.10
 -14   0  -4  278.97   17.30
 -14   0  -4  287.57   21.70
 -16   0  -4   51.09   10.90
 -16   0  -4  107.29   13.00
 -16   0  -4   66.19   13.20
 -18   0  -4   52.49    7.80
 -18   0  -4   46.60   10.30
 -18   0  -4   70.79    7.30
 -18   0  -4   41.50    8.30
 -18   0  -4   49.70    8.10
 -20   0  -4  180.48    8.90
 -20   0  -4  136.99   12.10
 -20   0  -4  200.18   12.80
 -21  -1   4    7.60    3.90
 -21  -1   4    5.10    2.60
 -21   1   4    8.60    3.90
 -21   1   4    0.00    3.10
 -21   1   4    3.40    2.30
 -19  -1   4   -0.40    4.10
 -19   1   4    6.60    4.50
 -19   1   4    1.10    5.10
 -17  -1   4    7.40    4.40
 -17  -1   4    3.30    5.90
 -17  -1   4   -3.70    4.70
 -17   1   4    2.20    3.60
 -17   1   4   -0.50    5.00
 -17   1   4    0.30    6.00
 -17   1   4   -6.70    8.40
 -17   1   4   -7.70    4.90
 -17   1   4   -2.30    4.20
 -15  -1   4   21.60    7.50
 -15  -1   4    1.80    4.90
 -15  -1   4    7.90    3.50
 -15  -1   4   -5.80    5.90
 -15  -1   4  -10.30    7.70
 -15  -1   4   -4.30    6.00
  15   1  -4   13.10    7.80
 -15   1   4   -1.10    6.30
 -15   1   4    2.80    5.30
 -15   1   4    2.60    4.20
 -15   1   4    5.90    5.20
 -15   1   4   -3.90    8.00
 -15   1   4   -9.70    3.70
 -13  -1   4   -5.20    5.10
 -13  -1   4    2.40    4.20
 -13  -1   4   -9.00    5.40
 -13  -1   4    9.50    7.50
 -13  -1   4   11.80    8.50
 -13   1   4    6.70    4.50
 -13   1   4   20.40    5.90
 -13   1   4    0.20    8.10
  13   1  -4  -13.50    5.10
 -13   1   4    5.70    3.90
 -13   1   4    3.80    5.50
 -11  -1   4    9.90    9.20
 -11  -1   4    5.90    6.00
  11  -1  -4   16.60    9.40
 -11  -1   4   10.20    4.60
  11   1  -4    2.10    8.80
  11   1  -4    2.90    5.70
 -11   1   4   10.80    4.80
 -11   1   4   24.70   10.40
 -11   1   4   -1.20    4.50
 -11   1   4    4.70   10.40
 -11   1   4   14.00    4.50
   9  -1  -4   -1.10    5.50
  -9  -1   4    2.30    5.90
   9   1  -4    9.20    7.70
   9   1  -4   -3.70    2.50
  -9   1   4    2.40    2.80
  -7  -1   4  136.09   17.00
   7  -1  -4  147.09   17.70
  -7   1   4  149.69    9.80
   7   1  -4  162.18   17.70
   7   1  -4  151.98   11.60
  -7   1   4  145.89   16.20
  -5  -1   4  679.13   30.50
  -5   1   4  644.94   22.60
  -5   1   4  708.93   30.70
   5   1  -4  641.44   24.30
   5   1  -4  688.33   32.30
   3  -1  -4    3.90    4.00
  -3  -1   4    2.70    3.80
  -3   1   4    2.70    1.20
  -3   1   4    6.40    4.30
   3   1  -4    2.80    4.60
   3   1  -4    0.20    2.40
   1  -1  -4  584.54   18.70
   1  -1  -4  591.84   17.10
  -1  -1   4  592.64   22.50
   1  -1  -4  569.74   21.30
  -1   1   4  565.64   18.50
   1   1  -4  563.24   20.50
  -1   1   4  572.14   17.50
  -1   1   4  560.54   21.00
   1   1  -4  532.95   14.70
  -1  -1  -4  157.48    9.70
  -1  -1  -4  158.48    9.60
   1  -1   4  166.48    8.20
   1  -1   4  158.58    9.10
   1   1   4  152.48   10.00
   1   1   4  160.78    9.40
  -1   1  -4  164.18    9.00
  -1   1  -4  170.08   10.90
  -3  -1  -4  455.55   22.50
   3  -1   4  457.85   21.50
  -3  -1  -4  456.95   21.10
   3  -1   4  455.45   19.40
   3   1   4  475.35   24.60
  -3   1  -4  451.75   18.30
   3   1   4  485.05   23.80
  -5  -1  -4   18.50    6.00
   5  -1   4   19.30    5.40
   5  -1   4   22.40    7.20
   5  -1   4   17.00    5.10
  -5   1  -4   17.80    4.50
   5   1   4   20.50    6.60
   5   1   4   14.90    6.60
   5   1   4   22.30    5.20
  -7  -1  -4  280.47   21.10
   7  -1   4  246.48   21.10
   7  -1   4  284.67   20.70
   7  -1   4  264.27   25.20
   7   1   4  259.87   19.30
  -7   1  -4  286.27   18.50
   7   1   4  243.28   25.20
   9  -1   4    5.60    5.70
   9  -1   4   -6.00    7.50
   9   1   4    0.40    8.10
  11  -1   4   61.49   15.50
 -11  -1  -4   35.50    8.90
 -11  -1  -4   32.30   13.00
 -11  -1  -4   51.49   10.10
 -11  -1  -4   43.80   12.20
 -11  -1  -4   55.39    8.70
 -11  -1  -4   63.59   10.20
 -11   1  -4   57.19   13.40
 -11   1  -4   45.40    9.10
  11   1   4   54.89   15.20
 -11   1  -4   51.99   10.10
 -11   1  -4   52.99   15.20
 -11   1  -4   60.99   10.20
 -11   1  -4   48.40    7.30
 -13  -1  -4  225.88   15.60
 -13  -1  -4  222.18   18.20
  13  -1   4  197.08   26.40
 -13  -1  -4  246.68   18.20
 -13  -1  -4  252.47   20.30
 -13   1  -4  241.78   22.90
 -13   1  -4  269.07   26.60
 -13   1  -4  227.88   16.50
 -13   1  -4  278.87   21.30
  13   1   4  230.38   28.60
 -15  -1  -4   61.69    8.90
 -15  -1  -4   57.39   12.00
 -15  -1  -4   49.99    9.30
 -15  -1  -4   75.29   11.40
 -15  -1  -4   74.59   10.90
 -15   1  -4   71.59   12.00
 -15   1  -4   65.39    9.60
 -15   1  -4   64.99   12.60
 -15   1  -4   63.79   11.30
 -15   1  -4   73.49   10.00
 -17  -1  -4   91.49   11.70
 -17  -1  -4   92.89   10.20
 -17  -1  -4   80.49   11.20
 -17  -1  -4   87.19   15.20
 -17   1  -4   54.29    9.90
 -17   1  -4   97.49   12.30
 -17   1  -4   89.89   13.00
 -17   1  -4   85.59   11.10
 -17   1  -4   85.39    8.80
 -17   1  -4   83.19   14.60
 -19  -1  -4    4.10    4.60
 -19  -1  -4   -4.20    4.50
 -19  -1  -4    3.90    4.60
 -19   1  -4    0.00    3.50
 -19   1  -4   -3.80    4.30
 -19   1  -4   -0.60    2.20
 -19   1  -4    6.50    3.70
 -19   1  -4   -0.80    3.20
 -21  -1  -4    0.30    2.80
 -21   1  -4   -1.40    2.70
 -20  -2   4   26.70    5.00
 -20   2   4   24.40    6.60
 -20   2   4   24.50    5.30
 -20   2   4   21.50    5.00
 -20   2   4   43.30    4.50
 -18  -2   4   11.20    4.40
 -18  -2   4   14.60    5.70
 -18   2   4   14.00    6.00
  18   2  -4    5.50    6.20
 -18   2   4    8.80    5.10
 -18   2   4    9.20    5.50
 -18   2   4   10.90    5.20
 -18   2   4   15.00    9.70
 -18   2   4    7.30    3.30
 -16  -2   4   39.90    8.90
 -16  -2   4   35.60    9.30
 -16  -2   4   43.60    8.30
 -16   2   4   33.70    8.30
 -16   2   4   47.20    8.70
 -16   2   4   37.60    8.50
 -16   2   4   48.40    8.20
 -16   2   4   39.80   10.00
  16   2  -4   19.70    7.60
 -14  -2   4    4.50    4.50
 -14  -2   4   15.60    6.80
 -14   2   4    3.30    8.30
 -14   2   4   16.90    6.70
 -14   2   4   14.40    5.20
 -14   2   4   -0.60    5.90
 -14   2   4   11.40   10.10
  14   2  -4   22.20    7.60
  12  -2  -4    1.80    8.40
 -12  -2   4   -5.70    4.10
 -12  -2   4    1.90    6.50
 -12  -2   4    1.50    4.20
 -12   2   4    7.90    5.10
 -12   2   4    3.00    5.00
 -12   2   4   29.40   10.20
  12   2  -4    0.10    8.30
  12   2  -4   -5.50    3.90
 -12   2   4    7.30    8.10
 -12   2   4   -0.20    3.70
 -12   2   4    1.80    3.30
  10  -2  -4   84.39   18.20
  10   2  -4   76.39   17.30
  10   2  -4   78.59   11.00
  -8  -2   4  210.48   23.70
   8  -2  -4  243.98   23.50
   8   2  -4  216.38   22.70
   8   2  -4  220.28   16.90
   8   2  -4  257.27   23.20
  -6  -2   4  656.13   40.00
   6  -2  -4  649.04   34.40
  -6  -2   4  671.63   31.80
  -6   2   4  632.24   30.70
   6   2  -4  630.34   32.80
   6   2  -4  638.34   28.30
   6   2  -4  617.54   31.30
  -4  -2   4  247.48   16.60
   4  -2  -4  245.88   18.20
   4   2  -4  237.08   15.60
   4   2  -4  263.87   18.20
  -4   2   4  237.88   15.60
  -2  -2   4  592.64   23.80
   2  -2  -4  641.84   24.60
   2  -2  -4  611.64   21.90
   2  -2  -4  608.14   16.90
   2   2  -4  599.74   18.20
   2   2  -4  603.84   25.00
  -2   2   4  594.84   20.70
  -2   2   4  606.74   19.10
   2   2  -4  573.24   24.30
  -2   2   4  623.34   23.30
   0  -2  -4  333.97   14.90
   0  -2   4  357.86    8.60
   0  -2  -4  333.67   14.60
   0  -2   4  343.27    8.80
   0   2   4  336.37   16.60
   0   2  -4  360.86   17.70
   0   2   4  338.17   14.60
   0   2   4  358.16   15.10
  -2  -2  -4 1364.96   42.70
  -2  -2  -4 1363.66   43.80
   2  -2   4 1342.47   39.30
  -2   2  -4 1386.36   42.90
   2   2   4 1340.67   46.90
   2   2   4 1281.47   41.00
  -2   2  -4 1348.47   38.60
   4  -2   4   26.00    5.60
  -4  -2  -4   33.80    7.60
  -4  -2  -4   35.40    8.00
   4  -2   4   26.60    5.20
  -4   2  -4   27.10    4.90
   4   2   4   31.00    9.10
   4   2   4   24.10    5.00
   4   2   4   29.40    6.50
   6  -2   4  158.08   14.30
   6  -2   4  157.38   13.90
  -6  -2  -4  127.89   20.00
   6   2   4  150.38   13.20
  -6   2  -4  145.59   11.60
   6   2   4  116.19   18.70
   8  -2   4   -8.20    4.50
   8  -2   4    3.20    5.00
   8   2   4    9.30    5.80
  -8   2  -4    4.00    3.90
  10  -2   4  202.78   23.10
  10  -2   4  161.38   25.10
 -10  -2  -4  208.68   17.20
 -10  -2  -4  207.78   15.00
 -10   2  -4  183.08   14.80
 -10   2  -4  202.88   15.50
 -10   2  -4  203.98   12.00
  10   2   4  210.98   24.10
 -10   2  -4  185.98   14.00
 -10   2  -4  218.88   18.40
 -12  -2  -4 1194.98   44.10
 -12  -2  -4 1286.47   46.10
 -12  -2  -4 1330.87   50.29
 -12  -2  -4 1216.98   43.80
 -12  -2  -4 1276.27   44.90
 -12   2  -4 1279.37   46.40
 -12   2  -4 1212.48   50.19
  12   2   4 1277.87   49.10
  12   2   4 1306.47   72.79
  12   2   4 1218.68   63.69
 -12   2  -4 1283.47   47.70
 -12   2  -4 1228.68   43.80
 -12   2  -4 1248.98   47.30
 -14  -2  -4  532.05   27.70
 -14  -2  -4  519.55   27.00
 -14  -2  -4  572.14   32.20
 -14   2  -4  554.64   28.80
 -14   2  -4  544.75   29.50
 -14   2  -4  571.74   24.20
 -14   2  -4  515.75   25.70
 -14   2  -4  539.55   34.30
 -14   2  -4  527.35   30.10
  14   2   4  546.85   28.40
 -16  -2  -4    9.90   11.00
 -16  -2  -4   20.70    6.90
 -16  -2  -4   14.80    8.30
 -16  -2  -4   10.90    6.50
 -16   2  -4   15.20    8.70
 -16   2  -4   19.50    4.90
 -16   2  -4   26.40    6.60
 -16   2  -4    9.50    6.30
 -18  -2  -4   18.20    5.90
 -18  -2  -4    5.10    3.70
 -18   2  -4   -4.20    7.60
 -18   2  -4   -0.10    2.50
 -18   2  -4   -7.70    3.80
 -18   2  -4   -2.70    4.00
 -18   2  -4    0.50    4.40
 -18   2  -4    3.10    4.40
 -20  -2  -4    7.70    2.80
 -20  -2  -4    6.60    4.00
 -20  -2  -4    5.60    3.80
 -20   2  -4    5.20    3.40
 -20   2  -4   -2.90    2.90
 -20   2  -4    8.80    3.80
 -21  -3   4   24.40    4.40
 -21   3   4   21.20    4.70
 -21   3   4   16.60    4.80
 -19   3   4  103.39   11.00
  19   3  -4  143.89   12.20
 -19   3   4  121.49   11.10
 -19   3   4  121.29   10.00
 -19   3   4  116.39   11.50
 -19   3   4  102.39   12.60
 -17  -3   4  262.37   17.70
 -17  -3   4  307.97   18.40
  17   3  -4  280.57   18.00
 -17   3   4  303.67   21.10
 -17   3   4  301.17   15.60
 -17   3   4  293.87   20.40
 -17   3   4  292.07   18.90
 -17   3   4  292.47   26.30
 -17   3   4  296.87   17.40
 -15  -3   4  246.28   17.40
 -15  -3   4  254.17   18.40
 -15  -3   4  256.37   20.70
 -15   3   4  284.37   25.40
 -15   3   4  269.57   18.40
 -15   3   4  249.38   15.00
 -15   3   4  268.87   20.50
  15   3  -4  259.97   17.80
 -15   3   4  267.27   19.50
 -15   3   4  244.08   16.20
 -13  -3   4  129.59   13.20
 -13  -3   4  129.39   16.50
 -13   3   4  129.59   19.60
 -13   3   4  131.19   14.00
 -13   3   4  112.59   10.40
 -13   3   4  121.59   17.90
  13   3  -4  133.29   12.70
 -13   3   4  108.49   11.90
 -13   3   4  113.69   12.40
 -11  -3   4   15.10    5.30
 -11  -3   4   15.20    5.80
  11  -3  -4    9.60    8.30
 -11   3   4   18.20    5.60
 -11   3   4   14.50    5.20
  11   3  -4    4.30    5.50
 -11   3   4   13.70    9.40
  11   3  -4   18.00    5.90
 -11   3   4    7.00    5.00
 -11   3   4   10.90    4.40
 -11   3   4   17.90    8.80
  11   3  -4   -5.90    8.70
   9   3  -4   93.99   12.70
   9   3  -4  134.89   17.80
   5  -3  -4   57.89   10.70
  -5  -3   4   78.79   10.60
   5   3  -4   56.59    9.90
   5   3  -4   49.80    9.50
   5   3  -4   59.69    8.80
  -5   3   4   67.99   10.00
   3  -3  -4  499.95   24.00
  -3  -3   4  507.55   23.00
   3  -3  -4  540.15   22.40
   3  -3  -4  496.95   12.70
   3   3  -4  518.45   18.70
   3   3  -4  514.35   24.10
  -3   3   4  527.35   20.00
  -3   3   4  519.65   21.80
   3   3  -4  539.95   27.10
  -1  -3   4  330.17   17.10
   1  -3  -4  342.77   15.10
   1  -3  -4  322.47   14.80
   1  -3  -4  367.36   17.10
  -1   3   4  360.36   18.50
   1   3  -4  351.46   19.90
  -1   3   4  350.96   14.60
  -1   3   4  343.67   19.80
   1  -3   4  379.06   16.40
  -1  -3  -4  375.96   20.00
  -1  -3  -4  412.66   19.40
   1   3   4  398.16   18.40
   1   3   4  392.16   24.40
  -1   3  -4  418.16   21.70
  -3  -3  -4  286.87   19.90
  -3  -3  -4  296.67   18.40
   3  -3   4  281.17   14.50
   3   3   4  293.07   24.90
   3   3   4  278.67   17.20
   3   3   4  284.67   13.10
  -3   3  -4  271.87   17.10
   5  -3   4  309.37   17.10
   5  -3   4  317.07   19.10
  -5  -3  -4  250.17   21.80
  -5   3  -4  284.07   15.40
   5   3   4  290.57   16.80
   5   3   4  292.37   28.20
   5   3   4  276.67   20.10
   7  -3   4  761.92   37.20
   7  -3   4  753.22   34.90
   7   3   4  730.13   34.40
  -7   3  -4  722.93   29.70
  -9  -3  -4  903.61   40.50
   9  -3   4  937.61   48.40
   9  -3   4  863.71   47.50
   9   3   4  914.71   47.00
   9   3   4  844.02   46.40
  -9   3  -4  922.71   38.20
  -9   3  -4  924.61   42.90
  11  -3   4  573.74   44.30
 -11  -3  -4  524.85   28.50
 -11  -3  -4  526.75   25.10
 -11  -3  -4  529.25   25.80
 -11   3  -4  556.84   27.80
  11   3   4  542.25   43.00
 -11   3  -4  528.05   27.00
  11   3   4  529.95   31.30
 -11   3  -4  494.45   28.50
  11   3   4  590.94   46.10
 -11   3  -4  504.75   26.50
 -11   3  -4  488.25   24.50
 -13  -3  -4    0.10    9.10
 -13  -3  -4   -4.50    5.90
 -13   3  -4    2.70    3.50
 -13   3  -4   -0.10    5.50
  13   3   4   -1.70   12.10
  13   3   4    0.00    6.30
 -13   3  -4   22.30   10.50
 -13   3  -4    5.90    6.00
 -13   3  -4   11.30    5.70
 -13   3  -4    5.20    6.50
 -15  -3  -4    6.50    6.30
 -15  -3  -4    1.20    4.00
 -15   3  -4    3.50    3.20
  15   3   4  -12.10    5.40
 -15   3  -4    8.30    6.00
 -15   3  -4    4.70    5.50
 -15   3  -4    2.40    4.60
 -15   3  -4   -4.20    8.00
 -15   3  -4    4.40    6.70
 -15   3  -4   -1.10    5.40
 -15   3  -4   -1.50    5.40
 -17  -3  -4  244.08   16.50
 -17  -3  -4  261.07   17.20
 -17   3  -4  248.58   18.20
  17   3   4  201.08   15.80
 -17   3  -4  287.97   17.10
 -17   3  -4  251.27   16.30
 -17   3  -4  258.37   11.60
 -17   3  -4  270.37   18.40
 -17   3  -4  258.27   18.40
 -17   3  -4  255.27   19.80
 -19  -3  -4   25.30    5.70
 -19  -3  -4   25.70    6.10
 -19   3  -4   16.50    8.10
 -19   3  -4   22.60    6.30
 -19   3  -4   15.70    4.90
 -19   3  -4   22.00    5.00
 -19   3  -4   27.50    6.00
 -20   4   4  263.97   13.90
 -20   4   4  258.67   16.50
  20   4  -4  236.08   13.60
 -20   4   4  286.57   15.20
 -20   4   4  297.27   16.60
 -20   4   4  252.37   14.60
 -18  -4   4   83.19    9.50
 -18   4   4   76.49    8.80
 -18   4   4   55.69    8.60
 -18   4   4   69.69    6.20
 -18   4   4   61.09    8.60
 -18   4   4   57.09   13.60
 -18   4   4   78.39   12.60
 -18   4   4   49.50    8.80
  18   4  -4   63.49    9.00
 -16  -4   4   13.00    5.90
 -16   4   4   10.40    5.70
 -16   4   4    7.90    6.40
  16   4  -4    3.80    5.20
 -16   4   4    7.00    5.30
 -16   4   4    9.00    7.50
 -16   4   4   10.20    3.80
 -16   4   4   14.30   10.90
 -14  -4   4   66.69   11.10
 -14   4   4   72.99   15.70
 -14   4   4   58.59   16.40
 -14   4   4   63.39   10.20
 -14   4   4   69.69   10.90
 -14   4   4   56.59   11.00
  14   4  -4   74.09   11.80
 -14   4   4   62.29   11.50
 -14   4   4   51.69    7.70
 -12  -4   4   46.20    9.60
  12  -4  -4   58.29   19.10
 -12  -4   4   59.59   10.20
 -12   4   4   52.29    7.80
 -12   4   4   45.30   13.10
  12   4  -4   34.50   19.20
 -12   4   4   61.59   10.10
  12   4  -4   47.90   12.00
 -12   4   4   53.89   13.10
 -12   4   4   49.70    9.10
 -12   4   4   68.99   10.60
  12   4  -4   54.39    9.40
  10  -4  -4  436.56   38.10
 -10  -4   4  456.85   21.70
  10   4  -4  443.26   29.50
 -10   4   4  358.46   25.30
  10   4  -4  454.75   21.10
 -10   4   4  439.06   21.80
 -10   4   4  434.36   21.20
  10   4  -4  399.86   35.10
 -10   4   4  462.85   25.30
  10   4  -4  434.96   25.20
 -10   4   4  439.96   21.70
 -10   4   4  424.96   18.30
   8  -4  -4 2297.57   86.69
   8   4  -4 2307.27   79.29
   8   4  -4 2323.27   84.19
   6  -4  -4  829.92   36.00
   6  -4  -4  788.92   39.90
  -6  -4   4  866.51   37.20
   6   4  -4  766.22   37.50
   6   4  -4  787.02   34.20
   6   4  -4  809.72   38.90
  -6   4   4  730.43   34.30
   4  -4  -4  356.26   22.60
  -4  -4   4  365.56   20.50
   4  -4  -4  357.66   19.80
   4   4  -4  358.46   23.70
  -4   4   4  342.27   16.20
  -4   4   4  360.76   18.70
   4   4  -4  374.46   17.20
   4   4  -4  347.17   20.80
  -2  -4   4  209.38   13.50
   2  -4  -4  220.48   13.10
   2  -4  -4  222.78   16.00
   2  -4  -4  220.08   11.50
  -2   4   4  205.78   14.70
   2   4  -4  191.08    8.80
  -2   4   4  192.68   11.00
   2   4  -4  217.28   18.40
   0  -4  -4    4.60    4.30
   0  -4   4    4.30    1.60
   0  -4  -4    7.80    4.20
   0   4   4    3.40    1.80
   0   4  -4    3.00    5.30
   0   4   4    3.40    5.20
   0   4   4    4.40    3.30
   2  -4   4  281.37   14.70
  -2  -4  -4  278.07   17.60
  -2  -4  -4  256.07   20.50
   2   4   4  279.97   10.60
   2   4   4  286.97   17.10
  -2   4  -4  267.67   18.20
   2   4   4  275.77   20.40
   4  -4   4   76.29    8.10
   4  -4   4   77.29    9.10
  -4  -4  -4   60.59   10.50
  -4  -4  -4   69.09   13.20
   4   4   4   72.49    7.40
   4   4   4   56.69    9.70
   6  -4   4   56.39    8.60
   6  -4   4   46.10    9.50
   6   4   4   46.00    8.10
   6   4   4   45.50   11.30
   8  -4   4  509.85   30.00
   8  -4   4  509.55   32.60
   8   4   4  516.85   31.60
   8   4   4  513.25   36.10
  10  -4   4  212.48   27.30
  10  -4   4  228.48   25.60
 -10  -4  -4  218.08   16.40
 -10  -4  -4  231.68   15.60
 -10  -4  -4  233.68   18.50
 -10   4  -4  232.28   18.80
  10   4   4  238.78   26.10
 -10   4  -4  218.98   16.60
 -10   4  -4  228.18   15.90
  10   4   4  230.28   26.30
 -10   4  -4  224.38   11.60
 -10   4  -4  224.38   16.80
 -10   4  -4  238.88   16.90
  10   4   4  220.88   15.10
 -12  -4  -4  419.26   23.50
  12   4   4  395.96   37.00
 -12   4  -4  392.26   17.30
 -12   4  -4  480.45   37.80
  12   4   4  425.96   22.70
 -12   4  -4  409.86   24.50
  12   4   4  380.36   47.00
 -12   4  -4  397.46   27.50
 -14  -4  -4   37.00    8.50
 -14  -4  -4   17.80    6.50
 -14   4  -4   39.30   10.30
 -14   4  -4   16.30   10.20
 -14   4  -4   25.50    5.20
  14   4   4    6.70   18.30
 -14   4  -4   31.00    8.40
 -14   4  -4   25.10    8.20
 -14   4  -4   30.20   10.00
  14   4   4   27.80    8.70
 -14   4  -4   25.60    7.30
 -14   4  -4   25.30    7.20
 -16  -4  -4   31.10    7.80
 -16   4  -4   42.20    9.90
 -16   4  -4   26.00    8.00
 -16   4  -4   20.60    6.90
 -16   4  -4   38.90   12.30
 -16   4  -4   19.80    7.20
 -16   4  -4   16.00    6.30
  16   4   4   23.20    7.70
 -16   4  -4   18.70    3.80
 -16   4  -4   24.30    9.30
 -18  -4  -4    2.10    3.00
 -18   4  -4    7.20    4.60
 -18   4  -4  -10.50    5.60
 -18   4  -4   -1.00    5.20
 -18   4  -4   10.00    5.10
 -18   4  -4   13.40    4.90
  18   4   4    2.40    4.80
 -18   4  -4    7.50    4.70
 -20  -4  -4    5.30    3.20
 -20  -4  -4    1.50    2.40
 -20   4  -4   -4.90    2.70
 -20   4  -4    2.30    3.20
 -20   4  -4   -4.30    2.60
 -20   4  -4    1.40    3.30
 -21  -5   4    1.60    2.60
 -21   5   4    2.10    3.50
 -21   5   4    0.50    3.10
 -19  -5   4   63.39    8.60
 -19   5   4   65.79    7.60
  19   5  -4   69.79    8.70
 -19   5   4   70.29    8.20
 -19   5   4   49.20   13.30
 -19   5   4   59.89    9.20
 -19   5   4   73.99    9.50
 -17  -5   4   54.99    9.00
 -17   5   4   89.49   10.30
  17   5  -4   59.59    9.20
 -17   5   4   60.59   10.80
 -17   5   4   83.59   11.30
 -17   5   4   45.40   12.70
 -17   5   4   61.39    9.90
 -17   5   4   52.99    8.90
 -17   5   4   71.59    6.00
 -15  -5   4   -2.60    3.90
 -15   5   4    1.90    4.60
 -15   5   4    1.60    5.50
 -15   5   4   11.00    7.10
 -15   5   4   -3.00    8.60
 -15   5   4   -4.20    2.80
 -15   5   4   -1.10    4.40
 -15   5   4   -7.40    9.20
 -15   5   4   -4.20    4.90
  15   5  -4   -2.70    3.90
 -13  -5   4   -1.40    3.70
 -13   5   4   -0.10    4.30
 -13   5   4   -6.10    9.10
  13   5  -4   -2.80    3.30
 -13   5   4    6.90    5.90
 -13   5   4    2.30    5.30
 -13   5   4   -0.70    4.40
 -13   5   4    2.70    3.70
 -13   5   4    0.50    8.10
 -11  -5   4  754.82   31.20
  11  -5  -4  751.02   46.80
  11   5  -4  727.13   29.40
 -11   5   4  671.93   36.20
  11   5  -4  700.63   42.60
 -11   5   4  713.23   30.80
 -11   5   4  743.83   35.20
 -11   5   4  733.03   30.20
 -11   5   4  768.82   31.30
 -11   5   4  707.13   25.40
  11   5  -4  668.03   49.70
   9  -5  -4 1019.90   50.49
   9  -5  -4  962.50   55.29
   9   5  -4 1039.20   53.79
  -9   5   4  938.01   34.40
   9   5  -4  975.50   48.60
  -9   5   4  923.51   38.20
   9   5  -4 1033.40   41.90
  -9   5   4  955.50   35.50
  -9   5   4  995.40   36.00
   9   5  -4  990.10   34.20
   7  -5  -4  566.14   32.50
   7  -5  -4  615.14   37.00
   7   5  -4  568.54   31.50
   7   5  -4  549.05   34.10
   7   5  -4  560.44   33.50
   5  -5  -4  337.27   21.60
   5  -5  -4  361.56   24.70
  -5  -5   4  346.27   20.60
   5   5  -4  330.87   25.00
  -5   5   4  323.77   19.20
   5   5  -4  335.87   18.80
  -5   5   4  316.37   16.70
   5   5  -4  346.87   22.70
  -3  -5   4  284.27   16.60
   3  -5  -4  290.77   13.10
   3  -5  -4  266.87   17.20
   3  -5  -4  283.97   17.90
  -3   5   4  298.57   14.60
   3   5  -4  285.07   23.40
  -3   5   4  302.57   18.30
   3   5  -4  292.47   13.60
   1  -5  -4  102.99   17.50
  -1  -5   4  146.09   11.40
  -1  -5   4  153.58    8.60
   1  -5  -4  133.59   12.00
  -1   5   4  144.59    6.30
   1   5  -4  144.09   16.40
  -1   5   4  140.19   14.70
  -1   5   4  136.99   11.90
   1  -5   4   13.40    3.00
  -1  -5  -4   11.70    5.40
  -1  -5  -4   18.20    7.00
   1   5   4   15.50    7.60
   1   5   4   17.80    5.20
  -1   5  -4   12.90    6.70
  -3  -5  -4   12.90    8.10
   3  -5   4   30.50    6.40
   3  -5   4   24.30    4.60
  -3  -5  -4   22.20    6.90
   3  -5   4   20.70    4.90
  -3   5  -4   22.80    7.70
   3   5   4   27.40    9.50
   3   5   4   23.00    3.60
   3   5   4   18.70    5.90
  -5  -5  -4    3.50    6.50
   5  -5   4    8.00    4.90
   5  -5   4    6.80    3.20
   5   5   4    6.30    6.00
  -5   5  -4    3.90    5.00
   5   5   4    8.70    3.50
   7  -5   4    1.60    4.80
   7  -5   4    5.60    3.90
   7   5   4   -2.40    5.30
   7   5   4    0.10    4.20
   9  -5   4  371.06   27.70
  -9  -5  -4  336.27   18.80
   9  -5   4  331.97   29.70
  -9   5  -4  336.07   19.10
   9   5   4  368.96   18.60
   9   5   4  369.06   28.80
  -9   5  -4  313.37   20.50
  -9   5  -4  360.96   20.90
   9   5   4  317.97   22.20
  -9   5  -4  335.27   18.70
   9   5   4  346.97   32.30
  -9   5  -4  350.46   20.20
  -9   5  -4  318.27   26.90
 -11  -5  -4  263.27   18.50
 -11   5  -4  259.87   21.30
  11   5   4  289.57   32.80
 -11   5  -4  258.47   11.60
 -11   5  -4  253.77   18.80
  11   5   4  242.68   16.80
 -11   5  -4  267.17   19.90
  11   5   4  244.18   31.70
 -11   5  -4  259.27   17.40
 -11   5  -4  279.97   18.70
 -11   5  -4  301.37   20.30
 -11   5  -4  259.97   18.00
 -13  -5  -4  113.29   15.00
 -13  -5  -4  124.49   13.80
 -13   5  -4  126.39   18.30
 -13   5  -4  116.79   12.90
  13   5   4  128.69   13.80
 -13   5  -4  120.19   13.20
 -13   5  -4   90.09   13.50
 -13   5  -4  111.79    8.10
 -13   5  -4  103.79   15.40
  13   5   4   68.29   20.10
 -13   5  -4  116.49   13.80
 -13   5  -4  128.89   15.30
 -15  -5  -4   10.90    6.40
 -15   5  -4   10.40    6.90
 -15   5  -4   14.30    8.20
 -15   5  -4   30.90   11.10
 -15   5  -4   10.60   12.40
 -15   5  -4   34.20   11.30
 -15   5  -4   20.20    8.60
  15   5   4   13.50   10.10
 -15   5  -4   24.30   11.70
 -17  -5  -4   40.70    8.10
 -17   5  -4   24.10    7.40
 -17   5  -4   25.10    6.60
  17   5   4   48.30    8.10
 -17   5  -4   31.50    9.20
 -17   5  -4   27.50    7.30
 -17   5  -4   33.80    6.80
 -17   5  -4   28.10    6.50
 -19  -5  -4   32.20    5.50
 -19  -5  -4   45.60    7.00
 -19   5  -4   39.60    5.80
 -19   5  -4   34.00    6.70
 -19   5  -4   25.10    7.20
  19   5   4   29.90    5.60
 -19   5  -4   29.70    6.10
 -19   5  -4   38.00    6.60
 -20  -6   4   82.99    7.50
  20   6  -4  102.09    7.50
 -20   6   4   80.29    9.20
 -20   6   4   77.39    7.50
 -20   6   4   87.99    8.40
 -20   6   4   91.59   11.20
 -18  -6   4    8.50    4.10
 -18   6   4    7.70    4.30
 -18   6   4    3.30    4.90
  18   6  -4   10.40    5.20
 -18   6   4   15.40    4.80
 -18   6   4   -2.70    7.40
 -18   6   4    7.40    5.10
 -18   6   4   10.00    5.20
 -16  -6   4   18.50    6.40
 -16   6   4   25.30    6.30
  16   6  -4   29.20    7.40
 -16   6   4   17.30    6.50
 -16   6   4   27.70   10.50
 -16   6   4   12.40   10.10
 -16   6   4   25.70    8.80
 -16   6   4   20.30    7.00
 -16   6   4   25.30    6.80
 -14  -6   4   78.19   12.70
 -14   6   4   60.29   11.20
 -14   6   4   72.39   12.60
 -14   6   4   72.29   10.60
  14   6  -4   91.29   12.20
 -14   6   4   79.29    7.20
 -14   6   4   80.89   16.80
 -14   6   4   55.79    9.90
 -14   6   4   62.69   10.40
 -12  -6   4   86.39   12.00
 -12   6   4   79.59   17.00
 -12   6   4  107.49   14.70
  12   6  -4   58.49   16.50
 -12   6   4   82.49   12.10
 -12   6   4  108.39   16.80
 -12   6   4   87.69   12.70
 -12   6   4  100.89   12.10
 -12   6   4  101.89    8.40
 -12   6   4  105.19   12.20
  12   6  -4   63.09   26.00
  10  -6  -4  129.59   23.30
 -10  -6   4  143.89   12.80
 -10   6   4  123.89    8.60
 -10   6   4   83.79   16.50
 -10   6   4  120.29   15.00
 -10   6   4   91.79   11.20
  10   6  -4  137.09   11.50
  10   6  -4  116.49   19.90
 -10   6   4  135.99   18.10
  10   6  -4  123.69   15.00
 -10   6   4  128.49   12.40
 -10   6   4  130.09   12.60
 -10   6   4  123.99   12.20
  10   6  -4  127.89   22.10
 -10   6   4  127.89   11.90
   8  -6  -4   45.00   13.40
   8  -6  -4   69.29   13.80
  -8   6   4   42.50    8.00
  -8   6   4   59.69   10.40
   8   6  -4   50.29   12.40
   8   6  -4   64.19    8.60
  -8   6   4   70.59   10.00
   8   6  -4   63.19   15.10
   8   6  -4   57.09   11.00
   8   6  -4   67.29   14.50
  -8   6   4   62.29    9.50
   6  -6  -4    9.00    5.60
   6  -6  -4   14.40    7.10
  -6  -6   4   14.20    6.20
   6   6  -4   -0.50    6.20
   6   6  -4   12.80    5.40
   6   6  -4    8.10    4.90
  -6   6   4   10.30    4.20
   4  -6  -4    4.60    1.60
   4  -6  -4    2.60    4.50
   4  -6  -4    0.20    4.00
   4  -6  -4    4.90    1.40
  -4  -6   4    6.10    3.10
  -4   6   4    1.00    3.70
   4   6  -4    0.40    5.50
   4   6  -4    2.20    2.70
   2  -6  -4   82.59    7.20
  -2  -6   4   80.39    8.80
   2  -6  -4  103.69   11.30
   2  -6  -4   87.29   10.70
  -2  -6   4   91.99    8.50
   2   6  -4   52.99   11.60
   2   6  -4   89.09    7.20
  -2   6   4   80.79   14.90
   0  -6   4  134.39    9.00
   0  -6  -4  144.29   13.70
   0  -6   4  139.49   12.40
   0  -6  -4  125.89   15.80
   0   6   4  153.88   17.40
   0   6  -4  124.79   16.10
   0   6   4  116.39   12.20
   2  -6   4  737.23   27.20
  -2  -6  -4  733.63   34.80
   2  -6   4  842.62   29.50
  -2  -6  -4  735.53   43.70
   2  -6   4  772.32   30.40
  -2   6  -4  772.92   38.30
   2   6   4  716.73   33.50
   2   6   4  749.13   40.90
   4  -6   4  294.37   17.20
  -4  -6  -4  297.17   23.90
   4  -6   4  326.07   18.00
   4  -6   4  308.47   19.30
   4   6   4  296.57   12.50
   4   6   4  279.97   26.00
  -4   6  -4  295.37   22.30
   6  -6   4    0.60    3.10
   6  -6   4    4.80    5.10
   6   6   4    7.50    4.10
   6   6   4    6.70    7.00
   8  -6   4  230.58   19.40
   8  -6   4  270.77   25.50
   8   6   4  241.28   18.80
   8   6   4  207.88   28.60
   8   6   4  237.88   20.90
  -8   6  -4  219.28   14.90
  -8   6  -4  224.28   16.00
   8   6   4  250.57   14.30
  10  -6   4  548.55   44.30
  10   6   4  483.85   23.20
  10   6   4  459.75   41.40
 -10   6  -4  455.55   24.80
 -10   6  -4  483.55   24.80
 -10   6  -4  485.65   26.90
 -10   6  -4  478.95   25.60
 -10   6  -4  479.45   23.00
 -10   6  -4  468.95   27.20
  10   6   4  386.76   37.00
 -10   6  -4  485.55   24.00
 -12  -6  -4   41.90    9.50
 -12   6  -4   44.30   10.20
 -12   6  -4   49.60   10.30
  12   6   4   55.59   18.30
 -12   6  -4   34.40    8.60
 -12   6  -4   60.19   11.20
 -12   6  -4   51.49    9.50
 -12   6  -4   46.60   10.90
  12   6   4   55.09   10.30
 -12   6  -4   59.89   13.70
 -14  -6  -4   74.49   12.10
 -14   6  -4   83.29   13.30
 -14   6  -4   74.39   13.60
  14   6   4   57.29   21.40
 -14   6  -4   90.69   13.90
 -14   6  -4   68.69   11.50
 -14   6  -4   88.59   10.80
 -14   6  -4   95.69   13.40
 -14   6  -4   92.19   13.50
  14   6   4   90.49   12.60
 -16  -6  -4   40.10    7.80
 -16   6  -4   44.80   10.60
 -16   6  -4   34.80    7.90
 -16   6  -4   50.19    7.70
 -16   6  -4   45.00    9.60
 -16   6  -4   34.20    8.80
 -16   6  -4   36.10   10.30
  16   6   4   38.20    8.50
 -16   6  -4   32.80    7.80
 -18  -6  -4   15.60    7.00
 -18   6  -4    2.30    7.10
  18   6   4    6.50    4.30
 -18   6  -4   15.10    4.20
 -18   6  -4   12.80    5.80
 -18   6  -4   14.10    6.40
 -18   6  -4   13.40    5.10
 -20  -6  -4    0.70    1.70
 -20  -6  -4   -2.40    3.00
 -20   6  -4    1.80    2.80
 -20   6  -4   -0.60    2.40
 -20   6  -4   -2.20    2.40
 -20   6  -4   -2.50    2.90
 -19  -7   4    2.50    2.70
  19   7  -4    0.50    2.60
 -19   7   4    3.70    3.50
 -19   7   4   -2.00    3.50
 -19   7   4  -12.90    6.00
 -19   7   4    0.80    3.70
 -19   7   4    1.70    3.20
 -17   7   4   47.70    8.70
 -17   7   4   51.39   12.50
  17   7  -4   56.39    8.40
 -17   7   4   57.69    9.40
 -17   7   4   48.30    9.00
 -17   7   4   43.60    7.20
 -17   7   4   64.29   10.90
 -15  -7   4  133.89   12.50
 -15   7   4  122.59   13.30
 -15   7   4   96.09   14.50
 -15   7   4  122.29   21.00
 -15   7   4  177.28   25.60
 -15   7   4  109.39   12.20
  15   7  -4  138.99   12.90
 -15   7   4  119.99   15.10
 -15   7   4  161.48   15.90
 -13  -7   4    3.00    5.90
 -13   7   4    4.90    4.60
 -13   7   4   13.40    6.30
 -13   7   4   11.70    6.20
 -13   7   4   15.20    8.90
 -13   7   4   18.00    6.80
  13   7  -4  -25.40   15.90
 -13   7   4   10.10    6.20
 -13   7   4   32.70   14.50
 -13   7   4   16.40    6.70
  13   7  -4   13.20    5.30
 -11  -7   4   78.79   11.80
  11   7  -4   62.39   14.50
 -11   7   4   90.29   14.20
 -11   7   4  128.29   20.00
  11   7  -4   71.09   15.60
  11   7  -4   56.79   17.30
 -11   7   4   70.79   10.60
  11   7  -4   54.39   11.20
 -11   7   4   72.49    6.70
   9  -7  -4  -10.60    9.40
  -9  -7   4    5.10    5.40
   9  -7  -4   -9.50    4.80
  -9   7   4   11.80    5.50
   9   7  -4    8.00    4.00
   9   7  -4   10.70    8.20
  -9   7   4    4.60    4.60
  -9   7   4    3.00    4.60
   9   7  -4   19.10    9.90
  -9   7   4   13.30    5.30
  -9   7   4   10.40    8.70
   9   7  -4    4.80    5.50
   9   7  -4   -5.70    5.40
  -9   7   4    7.70    6.70
  -9   7   4   19.90    8.60
   9   7  -4   -0.80    6.50
   7  -7  -4   10.20    6.40
   7  -7  -4    3.30    7.30
  -7  -7   4    9.80    6.20
   7   7  -4    1.90    6.90
  -7   7   4   12.30    5.80
  -7   7   4    5.90    4.70
   7   7  -4    8.40    3.90
  -7   7   4   -0.70    3.30
  -7   7   4    6.90    4.90
  -7   7   4    9.40    4.40
  -7   7   4   13.10    5.90
   7   7  -4    4.60    6.40
   5  -7  -4  814.82   39.80
   5  -7  -4  864.41   40.80
  -5  -7   4  802.62   32.50
  -5   7   4  805.02   36.00
   5   7  -4  879.21   49.50
   5   7  -4  971.70   36.40
  -3  -7   4  929.51   31.70
   3  -7  -4  852.91   31.20
   3  -7  -4  880.11   38.80
   3  -7  -4  876.01   36.30
   3   7  -4  898.91   31.50
  -3   7   4  840.02   39.70
   3   7  -4  860.61   47.20
  -1  -7   4 1654.93   49.30
   1  -7  -4 1647.94   57.89
  -1  -7   4 1566.54   48.60
   1  -7  -4 1544.85   62.09
  -1   7   4 1698.13   64.89
   1   7  -4 1617.84   66.79
   1  -7   4  401.96   18.50
  -1  -7  -4  317.97   29.80
  -1  -7  -4  378.76   24.70
   1  -7   4  327.77   16.70
   1   7   4  376.36   29.30
  -1   7  -4  376.66   28.40
   3  -7   4   31.80    6.80
   3  -7   4   34.30    6.70
  -3  -7  -4   55.49   11.10
   3  -7   4   30.70    6.60
   3   7   4   44.90   13.60
  -3   7  -4   39.30   10.70
  -5  -7  -4  221.48   37.30
   5  -7   4  241.28   16.80
   5  -7   4  272.57   18.60
   5  -7   4  249.68   19.90
   5   7   4  278.57   28.90
  -5   7  -4  251.47   22.40
   7  -7   4   45.20   11.90
   7  -7   4   31.30    8.70
   7  -7   4   33.80    7.70
  -7   7  -4   41.70    9.00
  -7   7  -4   56.09    9.40
   7   7   4   39.50   11.10
  -7   7  -4   42.10   12.60
   7   7   4   43.60   10.80
  -7   7  -4   46.50    8.20
  -7   7  -4   43.80   10.30
  -7   7  -4   56.39    9.60
   7   7   4   34.20    8.10
   7   7   4   45.80   14.20
  -9  -7  -4   53.19    8.60
   9  -7   4   28.10   10.30
   9  -7   4   40.40   20.30
   9   7   4   48.30    8.50
  -9   7  -4   46.80   10.50
   9   7   4   49.20   15.90
  -9   7  -4   54.29    9.70
  -9   7  -4   57.89   10.00
  -9   7  -4   49.20   10.00
  -9   7  -4   46.10    9.60
  -9   7  -4   44.40    7.90
  -9   7  -4   52.79   10.10
   9   7   4   19.00   14.20
   9   7   4   60.99   12.40
  -9   7  -4   37.10   11.90
 -11  -7  -4  170.38   15.10
 -11   7  -4  186.78   25.40
 -11   7  -4  145.19   18.00
  11   7   4  160.48   14.10
 -11   7  -4  176.58   16.20
  11   7   4  162.58   29.90
  11   7   4  160.68   17.00
 -11   7  -4  180.88   16.60
 -11   7  -4  172.28   14.90
 -11   7  -4  165.68   16.40
 -11   7  -4  157.48   14.80
 -13  -7  -4   22.80    7.40
 -13   7  -4   31.50    9.40
 -13   7  -4   24.50    7.60
 -13   7  -4   30.30    8.00
 -13   7  -4   28.10    7.90
  13   7   4  -13.20   14.70
 -13   7  -4   26.60   10.30
 -13   7  -4   26.30    8.60
  13   7   4   35.60    8.50
 -13   7  -4   23.50    8.00
 -15  -7  -4    5.70    5.10
 -15   7  -4   16.10    6.60
 -15   7  -4   -1.00    4.20
 -15   7  -4    3.70    5.50
 -15   7  -4    2.00    4.20
 -15   7  -4   -1.90    6.00
 -15   7  -4   -2.40    7.10
  15   7   4    1.50    3.60
 -15   7  -4    2.40    4.90
 -17  -7  -4   -2.30    2.50
 -17   7  -4    1.00    4.10
 -17   7  -4    8.80    6.30
  17   7   4    5.40    3.60
 -17   7  -4    2.30    3.40
 -17   7  -4    5.00    6.10
 -17   7  -4    2.40    3.20
 -17   7  -4   -0.40    3.50
 -19  -7  -4   15.60    3.60
 -19  -7  -4   17.60    3.60
 -19   7  -4   29.60    5.50
 -19   7  -4   23.20    5.20
 -19   7  -4   27.10    4.30
 -19   7  -4   15.30    5.00
 -19   7  -4   20.90    5.10
  19   7   4   31.00    4.50
 -18  -8   4   25.00    5.70
 -18   8   4   19.60    5.20
 -18   8   4   35.60    7.90
  18   8  -4   32.60    6.30
 -18   8   4   20.80    6.10
 -18   8   4   11.80    3.80
 -18   8   4   23.90    8.50
 -16  -8   4  429.26   21.70
 -16   8   4  424.96   27.80
 -16   8   4  423.46   23.40
 -16   8   4  400.46   22.40
 -16   8   4  439.36   24.70
 -16   8   4  407.46   21.40
  16   8  -4  387.16   20.10
 -16   8   4  413.26   19.10
 -16   8   4  420.96   28.80
 -14  -8   4  794.02   38.60
 -14   8   4  760.42   52.09
 -14   8   4  754.52   31.80
 -14   8   4  765.52   38.90
  14   8  -4  705.63   30.70
 -14   8   4  687.63   33.00
 -14   8   4  725.73   33.00
 -14   8   4  720.03   33.80
 -12  -8   4  917.91   37.20
  12   8  -4  944.01   35.30
  12   8  -4  956.40   39.10
 -12   8   4  978.30   45.60
 -12   8   4  954.70   43.10
  12   8  -4  873.81   79.19
 -12   8   4  960.20   37.60
 -12   8   4  880.31   38.60
 -12   8   4  855.61   34.20
 -12   8   4  946.81   37.70
 -12   8   4  932.11   38.30
 -12   8   4  804.72   40.20
  10  -8  -4  114.39   24.30
 -10  -8   4  154.88   15.50
  10   8  -4  140.59   24.90
 -10   8   4  111.49   16.40
 -10   8   4  143.29   14.60
  10   8  -4  167.58   14.40
  10   8  -4  146.89   15.80
 -10   8   4  200.68   21.60
 -10   8   4  130.59   13.40
   8  -8  -4   29.90   14.50
   8  -8  -4   36.00   11.50
  -8   8   4   59.59   11.60
   8   8  -4   58.89    8.60
[truncated: 28,424,525 more chars]
